# Supplementary material for: Predicting the success of an invader: Niche shift versus niche conservatism
Source: Ecol Evol. 2019 Oct 25;9(22):12658–75. doi: 10.1002/ece3.5734 (PMC6875661; doi:10.1002/ece3.5734)
Supplement: Supplementary file 2 [file ECE3-9-12658-s002.xlsx]

## Sheet: Table S1
Table S1 Sampling characteristics of Aedes albopictus populations. Status, origin, sampling location, geographical coordinates of populations (Population code) and accession numbers of study sequences. The geographical region indicate the main geographical subdivisions used in Figure (specified if different from Country+Location). For each population analyzed: genomic and morphometric data indica…
Status	Country	Location	Geographical region if different (Figure 2)	Population code	Latitude	Longitude	Genomic data	Study accession(s)		Morphometric data
Invasive	Greece	Mainland	Southeastern Europe	AGS	38.081838	23.513619	2		PRJEB31109
Invasive	France	Mainland	Northwestern Europe	AIT1	45.563052	6.258962	3	PRJEB20192
Invasive	France	Mainland	Northwestern Europe	AIT2	45.557069	6.267984	9		PRJEB31109
Invasive	Slovenia	Mainland	Central Europe	AJD	45.888156	13.895867	8	PRJEB20192	PRJEB31109
Invasive	Italy	Sardinia	Tyrrhenian Islands	ALG	40.563764	8.326214	1		PRJEB31109
Invasive	Spain	Mainland	Southwestern Europe	ALH	36.659948	-4.540081	7		PRJEB31109
Invasive	Italy	Mainland	Central/Southl Italy	ANC	43.615830	13.518915	3	PRJEB20192
Invasive	Spain	Majorca	Western Mediterranean Islands	AND	39.575229	2.426133	8		PRJEB31109	3M 4F
Invasive	USA	Mainland		ATL	33.748995	-84.387982	10		PRJEB31109	16M 11F
Invasive	Serbia	Mainland	Balkans	BAT	45.038606	19.753215	10		PRJEB31109
Native	China	Mainland		BAY	23.189397	113.329564	11		PRJEB31109	25M 25F
Invasive	Spain	Mainland	Southwestern Europe	BCS	40.052086	0.019680	6		PRJEB31109
Invasive	Spain	Mainland	Southwestern Europe	BEC	40.834592	0.179643	6		PRJEB31109
Invasive	Italy	Mainland	North Italy	BEL	46.133878	12.192491	8		PRJEB31109	8M 22F
Invasive	Italy	Mainland	North Italy	BOL	44.640543	11.189305	11	PRJEB20192	PRJEB31109
Invasive	France	Corsica	Tyrrhenian Islands	BOR	42.554742	9.424047	8		PRJEB31109	5M 12F
Invasive	France	Mainland	Northwestern Europe	BRX	44.915650	1.838359	3	PRJEB20192
Invasive	Slovenia	Mainland	Central Europe	BRZ	45.899905	15.598562	3	PRJEB20192
Invasive	Spain	Majorca	Western Mediterranean Islands	BUN	39.671768	2.687203	5		PRJEB31109	3M 2F
Invasive	Italy	Sardinia	Tyrrhenian Islands	CAG	39.202100	9.136347	4		PRJEB31109
Invasive	France	Mainland	Northwestern Europe	CAP	44.573873	2.080505	1		PRJEB31109
Invasive	Spain	Mainland	Southwestern Europe	CAS	41.267961	1.980247	1		PRJEB31109
Invasive	Italy	Sicily	Tyrrhenian Islands	CAT	37.565300	14.688944	8		PRJEB31109
Invasive	Italy	Mainland	North Italy	CHI	45.219861	12.278794	3	PRJEB20192
Invasive	Switzerland	Mainland	Northwestern Europe	CHS1	45.837856	9.026298	7		PRJEB31109	5M 5F
Invasive	Switzerland	Mainland	Northwestern Europe	CHS6	45.826229	9.013598	8		PRJEB31109	8M 2F
Invasive	France	Mainland	Northwestern Europe	CIR	46.626990	1.245467	8	PRJEB20192	PRJEB31109
Invasive	Spain	Majorca	Western Mediterranean Islands	CPP1	39.686232	3.450698	1		PRJEB31109
Invasive	Spain	Majorca	Western Mediterranean Islands	CPP2	39.657246	3.437622	6		PRJEB31109	5M 1F
Invasive	France	Mainland	Northwestern Europe	CRET	48.795956	2.463528	3	PRJEB20192
Invasive	France	Mainland	Northwestern Europe	CUX	43.245275	3.002373	2		PRJEB31109
Invasive	Albania	Mainland		DIV	40.975130	19.480963	10	PRJEB20192	PRJEB31109	15M 15F
Invasive	Albania	Mainland		DUR	41.520478	19.519274	5	PRJEB20192	PRJEB31109	2M 1F
Invasive	Greece	Mainland	Southeastern Europe	EGA	38.000919	23.403303	10		PRJEB31109
Invasive	Italy	Sicily	Tyrrhenian Islands	ENB	37.552547	14.288203	8		PRJEB31109
Invasive	Albania	Mainland		FIE	40.724760	19.561302	14	PRJEB20192	PRJEB31109	3M 3F
Invasive	Italy	Mainland	Central/Southl Italy	FOG	41.462198	15.544630	8	PRJEB20192	PRJEB31109
Invasive	Albania	Mainland		GOL	41.225624	19.515145	5		PRJEB31109	3M 2F
Invasive	Serbia	Mainland	Balkans	GOS	43.184523	19.133864	6		PRJEB31109
Invasive	France	Mainland	Northwestern Europe	GUG	44.928500	4.875238	3		PRJEB31109
Native	China	Mainland		HAZ	23.095511	113.285319	14		PRJEB31109	5M 2F
Invasive	Spain	Mainland	Southwestern Europe	HLL	41.348906	2.094264	2		PRJEB31109
Invasive	Slovenia	Mainland	Central Europe	IZO	45.541098	13.659428	8	PRJEB20192	PRJEB31109
Invasive	Greece	Kefalonia	Southeastern Europe	KEF	38.325026	20.401139	2		PRJEB31109
Invasive	Slovenia	Mainland	Central Europe	KOM	45.819150	13.747601	3	PRJEB20192
Invasive	Slovenia	Mainland	Central Europe	KOZ	45.603274	13.950104	8		PRJEB31109
Invasive	Albania	Mainland		KSA	39.769328	20.002964	5	PRJEB20192	PRJEB31109	2M 1F
Invasive	France	Mainland	Northwestern Europe	LAV	44.179226	0.298910	5		PRJEB31109
Invasive	Italy	Sicily	Tyrrhenian Islands	LDP	37.521753	14.309139	8		PRJEB31109
Invasive	Albania	Mainland		LEZ	41.807517	19.599900	3	PRJEB20192	PRJEB31109
Invasive	Slovenia	Mainland	Central Europe	LJU	46.071441	14.532783	8	PRJEB20192	PRJEB31109
Invasive	France	Mainland	Northwestern Europe	LOD	44.052771	4.139575	10		PRJEB31109
Invasive	Spain	Mainland	Southwestern Europe	MAR	41.474367	1.923194	12		PRJEB31109
Invasive	France	Mainland	Northwestern Europe	MNB	44.022125	1.352959	6	PRJEB20192	PRJEB31109
Invasive	France	Mainland	Northwestern Europe	MNP	43.604138	3.847717	7	PRJEB20192	PRJEB31109
Invasive	Italy	Sicily	Tyrrhenian Islands	MOD	36.708917	14.790889	8		PRJEB31109
Invasive	France	Mainland	Northwestern Europe	NEU	48.570463	7.765520	8		PRJEB31109
Invasive	Slovenia	Mainland	Central Europe	NOM	45.813012	15.172454	9	PRJEB20192	PRJEB31109
Invasive	France	Mainland	Northwestern Europe	NYO	44.361880	5.140144	1	PRJEB20192
Invasive	Italy	Sardinia	Tyrrhenian Islands	OLB	40.922778	9.480278	12		PRJEB31109
Invasive	Italy	Sardinia	Tyrrhenian Islands	OLM	40.671639	8.365042	3		PRJEB31109
Invasive	Italy	Sardinia	Tyrrhenian Islands	ORI	39.898933	8.586897	7		PRJEB31109
Invasive	France	Corsica	Tyrrhenian Islands	ORT	42.453652	9.343802	5		PRJEB31109	3M 2F
Invasive	Croatia	Mainland	Balkans	OSJ	45.525000	18.577778	6		PRJEB31109
Invasive	Italy	Mainland	North Italy	PAD	45.395748	11.886822	7		PRJEB31109	6M 15F
Native	China	Mainland		PAY	23.063433	113.385778	14		PRJEB31109	20M 28F
Invasive	Slovenia	Mainland	Central Europe	PIV	45.681509	14.193256	4	PRJEB20192	PRJEB31109
Invasive	Slovenia	Mainland	Central Europe	POD	45.525174	14.146450	8		PRJEB31109
Invasive	France	Mainland	Northwestern Europe	POR	44.877525	4.877922	10		PRJEB31109
Invasive	Croatia	Mainland	Balkans	PUL	44.866667	13.850000	14		PRJEB31109	16M 14F
Invasive	France	Mainland	Northwestern Europe	RUO	44.452912	4.341765	4	PRJEB20192
Invasive	Spain	Mainland	Southwestern Europe	SAB	41.449825	1.971236	2		PRJEB31109
Native	Japan	Mainland		SAI	35.916583	139.675374	6		PRJEB31109	27M 21F
Invasive	France	Mainland	Northwestern Europe	SCH	48.605225	7.748453	8		PRJEB31109
Invasive	Albania	Mainland		SEM	40.758855	19.371225	1		PRJEB31109
Invasive	France	Mainland	Northwestern Europe	SEY	44.550339	0.306345	10		PRJEB31109
Invasive	Slovenia	Mainland	Central Europe	SEZ	45.711524	13.873801	8		PRJEB31109
Invasive	France	Mainland	Northwestern Europe	SGB	44.858611	4.828205	7		PRJEB31109
Invasive	Albania	Mainland		SOP	40.719364	19.458050	10		PRJEB31109	14M 16F
Invasive	France	Mainland	Northwestern Europe	SPD	43.724254	-1.072479	1		PRJEB31109
Invasive	Albania	Mainland		SPI	41.095384	19.469439	1		PRJEB31109	1M
Invasive	Croatia	Mainland	Balkans	SPL	43.508333	16.440556	7		PRJEB31109	3M 6F
Invasive	France	Mainland	Northwestern Europe	STP	45.698938	4.947071	5	PRJEB20192
Invasive	Albania	Mainland		TIR	41.315837	19.842510	10		PRJEB31109	15M 15F
Invasive	Montenegro	Mainland	Balkans	TIV	42.434981	18.706639	10		PRJEB31109	9M 11F
Invasive	Italy	Mainland	North Italy	TOR	45.070339	7.686864	5	PRJEB20192	PRJEB31109
Invasive	France	Mainland	Northwestern Europe	VAL	44.933393	4.892360	4	PRJEB20192
Invasive	France	Mainland	Northwestern Europe	VAN	44.404688	4.131916	7	PRJEB20192	PRJEB31109
Invasive	France	Mainland	Northwestern Europe	VEN	45.718950	4.859877	9		PRJEB31109
Invasive	Italy	Mainland	North Italy	VER	45.479866	10.798987	8		PRJEB31109	4M 26F
Invasive	France	Mainland	Northwestern Europe	VIL	45.768758	4.889538	5
Invasive	France	Mainland	Northwestern Europe	VIN	48.836380	2.445137	2	PRJEB20192
Invasive	France	Mainland	Northwestern Europe	VIS	45.991471	4.718820	3	PRJEB20192
Invasive	Albania	Mainland		VLO	40.326201	19.452363	3	PRJEB20192
Invasive	France	Mainland	Northwestern Europe	VZE	43.732622	3.318002	10		PRJEB31109
