# Supplementary material for: Predicting the success of an invader: Niche shift versus niche conservatism
Source: Ecol Evol. 2019 Oct 25;9(22):12658–75. doi: 10.1002/ece3.5734 (PMC6875661; doi:10.1002/ece3.5734)
Supplement: Supplementary file 3 [file ECE3-9-12658-s003.xlsx]

## Sheet: Europe
Table S2 Geo-referenced occurrences of Aedes albopictus used in this study. Obtained from observation data available at the Global Biodiversity Information Facility and the citizen science project, and literature review of previous distribution studies or sample material.
Year	Country	Latitude	Longitude	Data type	Dataset	Link/DOI
1979	Albania	40.62	20.79	literature	Kraemer et al. 2015	DOI: 10.1038/sdata.2015.35
1979	Albania	40.90	20.68	literature	Kraemer et al. 2015	DOI: 10.1038/sdata.2015.35
1979	Albania	41.00	19.79	literature	Kraemer et al. 2015	DOI: 10.1038/sdata.2015.35
1979	Albania	41.05	20.14	literature	Kraemer et al. 2015	DOI: 10.1038/sdata.2015.35
1979	Albania	41.25	19.84	literature	Kraemer et al. 2015	DOI: 10.1038/sdata.2015.35
1979	Albania	41.33	19.45	literature	Kraemer et al. 2015	DOI: 10.1038/sdata.2015.35
1979	Albania	41.33	19.83	literature	Kraemer et al. 2015	DOI: 10.1038/sdata.2015.35
1979	Albania	41.42	19.53	literature	Kraemer et al. 2015	DOI: 10.1038/sdata.2015.35
1979	Albania	41.52	19.80	literature	Kraemer et al. 2015	DOI: 10.1038/sdata.2015.35
1979	Albania	41.63	19.72	literature	Kraemer et al. 2015	DOI: 10.1038/sdata.2015.35
1979	Albania	41.68	19.73	literature	Kraemer et al. 2015	DOI: 10.1038/sdata.2015.35
1979	Albania	41.79	19.86	literature	Kraemer et al. 2015	DOI: 10.1038/sdata.2015.35
1979	Albania	42.07	19.52	literature	Kraemer et al. 2015	DOI: 10.1038/sdata.2015.35
1979	Albania	42.25	19.77	literature	Kraemer et al. 2015	DOI: 10.1038/sdata.2015.35
1990	Italy	44.42	8.93	literature	Kraemer et al. 2015	DOI: 10.1038/sdata.2015.35
1990	Italy	44.45	9.07	literature	Kraemer et al. 2015	DOI: 10.1038/sdata.2015.35
1991	Italy	44.39	9.03	literature	Kraemer et al. 2015	DOI: 10.1038/sdata.2015.35
1991	Italy	44.39	9.01	literature	Kraemer et al. 2015	DOI: 10.1038/sdata.2015.35
1991	Italy	44.39	9.01	literature	Kraemer et al. 2015	DOI: 10.1038/sdata.2015.35
1991	Italy	44.39	8.98	literature	Kraemer et al. 2015	DOI: 10.1038/sdata.2015.35
1991	Italy	44.39	8.98	literature	Kraemer et al. 2015	DOI: 10.1038/sdata.2015.35
1991	Italy	44.40	8.96	literature	Kraemer et al. 2015	DOI: 10.1038/sdata.2015.35
1991	Italy	44.40	8.94	literature	Kraemer et al. 2015	DOI: 10.1038/sdata.2015.35
1991	Italy	44.40	8.97	literature	Kraemer et al. 2015	DOI: 10.1038/sdata.2015.35
1991	Italy	44.41	8.99	literature	Kraemer et al. 2015	DOI: 10.1038/sdata.2015.35
1991	Italy	44.41	8.98	literature	Kraemer et al. 2015	DOI: 10.1038/sdata.2015.35
1991	Italy	44.41	8.94	literature	Kraemer et al. 2015	DOI: 10.1038/sdata.2015.35
1991	Italy	44.42	8.93	literature	Kraemer et al. 2015	DOI: 10.1038/sdata.2015.35
1991	Italy	44.42	8.97	literature	Kraemer et al. 2015	DOI: 10.1038/sdata.2015.35
1991	Italy	45.32	11.87	literature	Kraemer et al. 2015	DOI: 10.1038/sdata.2015.35
1991	Italy	45.35	11.78	literature	Kraemer et al. 2015	DOI: 10.1038/sdata.2015.35
1991	Italy	45.35	11.87	literature	Kraemer et al. 2015	DOI: 10.1038/sdata.2015.35
1991	Italy	45.41	11.88	literature	Kraemer et al. 2015	DOI: 10.1038/sdata.2015.35
1992	Albania	41.33	19.83	literature	Kraemer et al. 2015	DOI: 10.1038/sdata.2015.35
1992	Italy	41.85	12.52	literature	Kraemer et al. 2015	DOI: 10.1038/sdata.2015.35
1992	Italy	42.09	11.79	literature	Kraemer et al. 2015	DOI: 10.1038/sdata.2015.35
1992	Italy	42.09	11.79	literature	Kraemer et al. 2015	DOI: 10.1038/sdata.2015.35
1992	Italy	44.35	9.16	literature	Kraemer et al. 2015	DOI: 10.1038/sdata.2015.35
1992	Italy	45.41	11.88	literature	Kraemer et al. 2015	DOI: 10.1038/sdata.2015.35
1992	Italy	45.58	12.54	literature	Kraemer et al. 2015	DOI: 10.1038/sdata.2015.35
1993	Italy	45.41	11.88	literature	Kraemer et al. 2015	DOI: 10.1038/sdata.2015.35
1993	Italy	45.47	10.53	literature	Kraemer et al. 2015	DOI: 10.1038/sdata.2015.35
1993	Italy	45.70	11.56	literature	Kraemer et al. 2015	DOI: 10.1038/sdata.2015.35
1993	Italy	45.78	12.05	literature	Kraemer et al. 2015	DOI: 10.1038/sdata.2015.35
1993	Italy	45.78	12.83	literature	Kraemer et al. 2015	DOI: 10.1038/sdata.2015.35
1993	Italy	45.78	12.83	literature	Kraemer et al. 2015	DOI: 10.1038/sdata.2015.35
1993	Italy	45.79	12.49	literature	Kraemer et al. 2015	DOI: 10.1038/sdata.2015.35
1993	Italy	45.85	12.25	literature	Kraemer et al. 2015	DOI: 10.1038/sdata.2015.35
1994	Italy	39.22	9.11	literature	Kraemer et al. 2015	DOI: 10.1038/sdata.2015.35
1994	Italy	40.85	14.28	literature	Kraemer et al. 2015	DOI: 10.1038/sdata.2015.35
1994	Italy	41.64	13.35	literature	Kraemer et al. 2015	DOI: 10.1038/sdata.2015.35
1994	Italy	41.89	12.5	literature	Kraemer et al. 2015	DOI: 10.1038/sdata.2015.35
1994	Italy	42.09	11.79	literature	Kraemer et al. 2015	DOI: 10.1038/sdata.2015.35
1994	Italy	43.71	10.40	literature	Kraemer et al. 2015	DOI: 10.1038/sdata.2015.35
1994	Italy	43.78	11.24	literature	Kraemer et al. 2015	DOI: 10.1038/sdata.2015.35
1994	Italy	44.23	12.05	literature	Kraemer et al. 2015	DOI: 10.1038/sdata.2015.35
1994	Italy	44.42	8.93	literature	Kraemer et al. 2015	DOI: 10.1038/sdata.2015.35
1994	Italy	44.42	12.21	literature	Kraemer et al. 2015	DOI: 10.1038/sdata.2015.35
1994	Italy	44.43	11.32	literature	Kraemer et al. 2015	DOI: 10.1038/sdata.2015.35
1994	Italy	44.51	11.34	literature	Kraemer et al. 2015	DOI: 10.1038/sdata.2015.35
1994	Italy	44.65	10.92	literature	Kraemer et al. 2015	DOI: 10.1038/sdata.2015.35
1994	Italy	45.08	7.68	literature	Kraemer et al. 2015	DOI: 10.1038/sdata.2015.35
1994	Italy	45.16	10.80	literature	Kraemer et al. 2015	DOI: 10.1038/sdata.2015.35
1994	Italy	45.41	11.88	literature	Kraemer et al. 2015	DOI: 10.1038/sdata.2015.35
1994	Italy	45.43	12.33	literature	Kraemer et al. 2015	DOI: 10.1038/sdata.2015.35
1994	Italy	45.54	10.22	literature	Kraemer et al. 2015	DOI: 10.1038/sdata.2015.35
1994	Italy	45.54	11.55	literature	Kraemer et al. 2015	DOI: 10.1038/sdata.2015.35
1994	Italy	45.67	12.25	literature	Kraemer et al. 2015	DOI: 10.1038/sdata.2015.35
1994	Italy	46.07	13.24	literature	Kraemer et al. 2015	DOI: 10.1038/sdata.2015.35
1995	Italy	45.86	13.45	literature	Kraemer et al. 2015	DOI: 10.1038/sdata.2015.35
1996	Albania	41.33	19.45	literature	Kraemer et al. 2015	DOI: 10.1038/sdata.2015.35
1996	Italy	43.71	10.61	literature	Kraemer et al. 2015	DOI: 10.1038/sdata.2015.35
1996	Italy	44.09	12.40	literature	Kraemer et al. 2015	DOI: 10.1038/sdata.2015.35
1996	Italy	44.14	12.25	literature	Kraemer et al. 2015	DOI: 10.1038/sdata.2015.35
1996	Italy	44.42	8.93	literature	Kraemer et al. 2015	DOI: 10.1038/sdata.2015.35
1996	Italy	44.57	11.27	literature	Kraemer et al. 2015	DOI: 10.1038/sdata.2015.35
1996	Italy	44.57	10.85	literature	Kraemer et al. 2015	DOI: 10.1038/sdata.2015.35
1996	Italy	44.64	11.19	literature	Kraemer et al. 2015	DOI: 10.1038/sdata.2015.35
1996	Italy	45.21	10.79	literature	Kraemer et al. 2015	DOI: 10.1038/sdata.2015.35
1996	Italy	45.35	11.87	literature	Kraemer et al. 2015	DOI: 10.1038/sdata.2015.35
1996	Italy	45.45	10.48	literature	Kraemer et al. 2015	DOI: 10.1038/sdata.2015.35
1996	Italy	45.47	10.53	literature	Kraemer et al. 2015	DOI: 10.1038/sdata.2015.35
1996	Italy	45.52	10.32	literature	Kraemer et al. 2015	DOI: 10.1038/sdata.2015.35
1996	Italy	45.63	11.49	literature	Kraemer et al. 2015	DOI: 10.1038/sdata.2015.35
1996	Italy	45.69	11.61	literature	Kraemer et al. 2015	DOI: 10.1038/sdata.2015.35
1996	Italy	45.69	11.43	literature	Kraemer et al. 2015	DOI: 10.1038/sdata.2015.35
1996	Italy	45.70	11.56	literature	Kraemer et al. 2015	DOI: 10.1038/sdata.2015.35
1996	Italy	45.75	8.43	literature	Kraemer et al. 2015	DOI: 10.1038/sdata.2015.35
1996	Italy	45.78	12.83	literature	Kraemer et al. 2015	DOI: 10.1038/sdata.2015.35
1997	Italy	45.47	10.53	literature	Kraemer et al. 2015	DOI: 10.1038/sdata.2015.35
1999	France	46.76	0.48	literature	Kraemer et al. 2015	DOI: 10.1038/sdata.2015.35
1999	France	48.81	-0.68	literature	Kraemer et al. 2015	DOI: 10.1038/sdata.2015.35
2000	France	48.80	-0.68	literature	Kraemer et al. 2015	DOI: 10.1038/sdata.2015.35
2000	Italy	41.05	12.58	literature	Kraemer et al. 2015	DOI: 10.1038/sdata.2015.35
2000	Italy	41.45	12.62	literature	Kraemer et al. 2015	DOI: 10.1038/sdata.2015.35
2000	Italy	41.46	13.21	literature	Kraemer et al. 2015	DOI: 10.1038/sdata.2015.35
2000	Italy	41.46	13.67	literature	Kraemer et al. 2015	DOI: 10.1038/sdata.2015.35
2000	Italy	41.47	12.90	literature	Kraemer et al. 2015	DOI: 10.1038/sdata.2015.35
2000	Italy	41.57	13.33	literature	Kraemer et al. 2015	DOI: 10.1038/sdata.2015.35
2000	Italy	41.61	12.54	literature	Kraemer et al. 2015	DOI: 10.1038/sdata.2015.35
2000	Italy	41.63	12.45	literature	Kraemer et al. 2015	DOI: 10.1038/sdata.2015.35
2000	Italy	41.72	12.67	literature	Kraemer et al. 2015	DOI: 10.1038/sdata.2015.35
2000	Italy	41.74	12.28	literature	Kraemer et al. 2015	DOI: 10.1038/sdata.2015.35
2000	Italy	41.77	12.24	literature	Kraemer et al. 2015	DOI: 10.1038/sdata.2015.35
2000	Italy	41.84	12.83	literature	Kraemer et al. 2015	DOI: 10.1038/sdata.2015.35
2000	Italy	41.85	12.20	literature	Kraemer et al. 2015	DOI: 10.1038/sdata.2015.35
2000	Italy	41.89	12.50	literature	Kraemer et al. 2015	DOI: 10.1038/sdata.2015.35
2000	Italy	41.92	12.49	literature	Kraemer et al. 2015	DOI: 10.1038/sdata.2015.35
2000	Italy	41.93	12.12	literature	Kraemer et al. 2015	DOI: 10.1038/sdata.2015.35
2000	Italy	41.98	12.05	literature	Kraemer et al. 2015	DOI: 10.1038/sdata.2015.35
2000	Italy	42.02	12.68	literature	Kraemer et al. 2015	DOI: 10.1038/sdata.2015.35
2000	Italy	42.03	11.95	literature	Kraemer et al. 2015	DOI: 10.1038/sdata.2015.35
2000	Italy	42.03	11.84	literature	Kraemer et al. 2015	DOI: 10.1038/sdata.2015.35
2000	Italy	42.09	11.79	literature	Kraemer et al. 2015	DOI: 10.1038/sdata.2015.35
2000	Italy	42.71	11.26	literature	Kraemer et al. 2015	DOI: 10.1038/sdata.2015.35
2000	Italy	43.94	11.09	literature	Kraemer et al. 2015	DOI: 10.1038/sdata.2015.35
2000	Italy	43.97	10.85	literature	Kraemer et al. 2015	DOI: 10.1038/sdata.2015.35
2000	Italy	44.23	8.32	literature	Kraemer et al. 2015	DOI: 10.1038/sdata.2015.35
2000	Italy	44.98	11.86	literature	Kraemer et al. 2015	DOI: 10.1038/sdata.2015.35
2000	Italy	45.45	9.13	literature	Kraemer et al. 2015	DOI: 10.1038/sdata.2015.35
2000	Italy	46.28	12.21	literature	Kraemer et al. 2015	DOI: 10.1038/sdata.2015.35
2001	Albania	40.15	19.79	literature	Kraemer et al. 2015	DOI: 10.1038/sdata.2015.35
2001	Italy	44.77	11.82	literature	Kraemer et al. 2015	DOI: 10.1038/sdata.2015.35
2001	Italy	45.41	11.88	literature	Kraemer et al. 2015	DOI: 10.1038/sdata.2015.35
2002	Italy	43.68	11.12	literature	Kraemer et al. 2015	DOI: 10.1038/sdata.2015.35
2002	Italy	43.74	10.80	literature	Kraemer et al. 2015	DOI: 10.1038/sdata.2015.35
2002	Italy	43.96	7.82	literature	Kraemer et al. 2015	DOI: 10.1038/sdata.2015.35
2003	Italy	41.76	12.29	literature	Kraemer et al. 2015	DOI: 10.1038/sdata.2015.35
2003	Italy	41.81	12.21	literature	Kraemer et al. 2015	DOI: 10.1038/sdata.2015.35
2003	Italy	41.89	12.50	literature	Kraemer et al. 2015	DOI: 10.1038/sdata.2015.35
2003	Italy	45.07	11.88	literature	Kraemer et al. 2015	DOI: 10.1038/sdata.2015.35
2003	Italy	45.08	11.78	literature	Kraemer et al. 2015	DOI: 10.1038/sdata.2015.35
2004	Croatia	45.79	15.90	literature	Kraemer et al. 2015	DOI: 10.1038/sdata.2015.35
2004	Italy	41.92	12.49	literature	Kraemer et al. 2015	DOI: 10.1038/sdata.2015.35
2004	Spain	41.47	2.08	literature	Kraemer et al. 2015	DOI: 10.1038/sdata.2015.35
2004	Spain	41.48	2.07	literature	Kraemer et al. 2015	DOI: 10.1038/sdata.2015.35
2004	Spain	41.48	2.07	literature	Kraemer et al. 2015	DOI: 10.1038/sdata.2015.35
2005	Croatia	45.09	13.64	literature	Kraemer et al. 2015	DOI: 10.1038/sdata.2015.35
2005	Spain	37.97	-0.78	observation	Banco de Datos de la Biodiversidad de la Comunitat Valenciana	https://registros.gbif.es/occurrences
2005	Spain	37.97	-0.89	observation	Banco de Datos de la Biodiversidad de la Comunitat Valenciana	https://registros.gbif.es/occurrences
2005	Spain	38.06	-0.89	observation	Banco de Datos de la Biodiversidad de la Comunitat Valenciana	https://registros.gbif.es/occurrences
2005	Spain	38.07	-1.01	observation	Banco de Datos de la Biodiversidad de la Comunitat Valenciana	https://registros.gbif.es/occurrences
2005	Spain	38.16	-1.00	observation	Banco de Datos de la Biodiversidad de la Comunitat Valenciana	https://registros.gbif.es/occurrences
2006	Albania	40.16	20.18	literature	Kraemer et al. 2015	DOI: 10.1038/sdata.2015.35
2006	Albania	40.61	20.09	literature	Kraemer et al. 2015	DOI: 10.1038/sdata.2015.35
2006	Albania	40.74	19.60	literature	Kraemer et al. 2015	DOI: 10.1038/sdata.2015.35
2006	Albania	41.61	20.19	literature	Kraemer et al. 2015	DOI: 10.1038/sdata.2015.35
2006	Albania	42.19	20.38	literature	Kraemer et al. 2015	DOI: 10.1038/sdata.2015.35
2006	Italy	39.39	8.94	literature	Kraemer et al. 2015	DOI: 10.1038/sdata.2015.35
2006	Italy	40.80	8.96	literature	Kraemer et al. 2015	DOI: 10.1038/sdata.2015.35
2006	Netherlands	51.99	4.27	literature	Kraemer et al. 2015	DOI: 10.1038/sdata.2015.35
2006	Netherlands	52.32	4.79	literature	Kraemer et al. 2015	DOI: 10.1038/sdata.2015.35
2007	Italy	41.72	14.77	literature	Kraemer et al. 2015	DOI: 10.1038/sdata.2015.35
2007	Italy	41.78	12.35	literature	Kraemer et al. 2015	DOI: 10.1038/sdata.2015.35
2007	Italy	41.90	12.53	literature	Kraemer et al. 2015	DOI: 10.1038/sdata.2015.35
2007	Italy	41.94	12.89	literature	Kraemer et al. 2015	DOI: 10.1038/sdata.2015.35
2007	Italy	43.778973	11.262063	observation	iNaturalist	https://www.inaturalist.org/observations
2007	Italy	44.26	12.26	literature	Kraemer et al. 2015	DOI: 10.1038/sdata.2015.35
2007	Italy	44.26	12.25	literature	Kraemer et al. 2015	DOI: 10.1038/sdata.2015.35
2007	Italy	44.26	12.25	literature	Kraemer et al. 2015	DOI: 10.1038/sdata.2015.35
2007	Italy	44.27	12.28	literature	Kraemer et al. 2015	DOI: 10.1038/sdata.2015.35
2007	Italy	45.421872	11.002550	observation	iNaturalist	https://www.inaturalist.org/observations
2007	Italy	45.54	10.22	literature	Kraemer et al. 2015	DOI: 10.1038/sdata.2015.35
2007	Slovenia	44.815	13.960	literature	Kalan et al. 2011	https://www.researchgate.net/publication/232708486
2007	Slovenia	45.458	13.716	literature	Kalan et al. 2011	https://www.researchgate.net/publication/232708486
2007	Slovenia	45.472	13.681	literature	Kalan et al. 2011	https://www.researchgate.net/publication/232708486
2007	Slovenia	45.476	13.629	literature	Kalan et al. 2011	https://www.researchgate.net/publication/232708486
2007	Slovenia	45.477	13.917	literature	Kalan et al. 2011	https://www.researchgate.net/publication/232708486
2007	Slovenia	45.479	13.737	literature	Kalan et al. 2011	https://www.researchgate.net/publication/232708486
2007	Slovenia	45.487	13.633	literature	Kalan et al. 2011	https://www.researchgate.net/publication/232708486
2007	Slovenia	45.488	13.657	literature	Kalan et al. 2011	https://www.researchgate.net/publication/232708486
2007	Slovenia	45.499	13.755	literature	Kalan et al. 2011	https://www.researchgate.net/publication/232708486
2007	Slovenia	45.499	13.603	literature	Kalan et al. 2011	https://www.researchgate.net/publication/232708486
2007	Slovenia	45.500	13.717	literature	Kalan et al. 2011	https://www.researchgate.net/publication/232708486
2007	Slovenia	45.507	13.605	literature	Kalan et al. 2011	https://www.researchgate.net/publication/232708486
2007	Slovenia	45.507	13.800	literature	Kalan et al. 2011	https://www.researchgate.net/publication/232708486
2007	Slovenia	45.510	13.901	literature	Kalan et al. 2011	https://www.researchgate.net/publication/232708486
2007	Slovenia	45.512	13.655	literature	Kalan et al. 2011	https://www.researchgate.net/publication/232708486
2007	Slovenia	45.515	13.589	literature	Kalan et al. 2011	https://www.researchgate.net/publication/232708486
2007	Slovenia	45.517	13.779	literature	Kalan et al. 2011	https://www.researchgate.net/publication/232708486
2007	Slovenia	45.518	13.701	literature	Kalan et al. 2011	https://www.researchgate.net/publication/232708486
2007	Slovenia	45.519	13.718	literature	Kalan et al. 2011	https://www.researchgate.net/publication/232708486
2007	Slovenia	45.522	13.869	literature	Kalan et al. 2011	https://www.researchgate.net/publication/232708486
2007	Slovenia	45.524	13.580	literature	Kalan et al. 2011	https://www.researchgate.net/publication/232708486
2007	Slovenia	45.526	13.611	literature	Kalan et al. 2011	https://www.researchgate.net/publication/232708486
2007	Slovenia	45.529	13.568	literature	Kalan et al. 2011	https://www.researchgate.net/publication/232708486
2007	Slovenia	45.530	13.640	literature	Kalan et al. 2011	https://www.researchgate.net/publication/232708486
2007	Slovenia	45.535	13.815	literature	Kalan et al. 2011	https://www.researchgate.net/publication/232708486
2007	Slovenia	45.540	13.659	literature	Kalan et al. 2011	https://www.researchgate.net/publication/232708486
2007	Slovenia	45.540	13.797	literature	Kalan et al. 2011	https://www.researchgate.net/publication/232708486
2007	Slovenia	45.540	13.772	literature	Kalan et al. 2011	https://www.researchgate.net/publication/232708486
2007	Slovenia	45.546	13.705	literature	Kalan et al. 2011	https://www.researchgate.net/publication/232708486
2007	Slovenia	45.548	13.731	literature	Kalan et al. 2011	https://www.researchgate.net/publication/232708486
2007	Slovenia	45.571	13.792	literature	Kalan et al. 2011	https://www.researchgate.net/publication/232708486
2007	Slovenia	45.579	13.736	literature	Kalan et al. 2011	https://www.researchgate.net/publication/232708486
2007	Slovenia	45.583	13.756	literature	Kalan et al. 2011	https://www.researchgate.net/publication/232708486
2007	Slovenia	45.608	13.935	literature	Kalan et al. 2011	https://www.researchgate.net/publication/232708486
2007	Slovenia	45.64	13.99	literature	Kraemer et al. 2015	DOI: 10.1038/sdata.2015.35
2007	Slovenia	45.707	13.868	literature	Kalan et al. 2011	https://www.researchgate.net/publication/232708486
2007	Slovenia	45.817	13.745	literature	Kalan et al. 2011	https://www.researchgate.net/publication/232708486
2007	Slovenia	45.845	13.642	literature	Kalan et al. 2011	https://www.researchgate.net/publication/232708486
2007	Slovenia	45.847	13.961	literature	Kalan et al. 2011	https://www.researchgate.net/publication/232708486
2007	Slovenia	45.850	15.633	literature	Kalan et al. 2011	https://www.researchgate.net/publication/232708486
2007	Slovenia	45.889	13.905	literature	Kalan et al. 2011	https://www.researchgate.net/publication/232708486
2007	Slovenia	45.890	13.717	literature	Kalan et al. 2011	https://www.researchgate.net/publication/232708486
2007	Slovenia	45.916	13.634	literature	Kalan et al. 2011	https://www.researchgate.net/publication/232708486
2007	Slovenia	45.930	13.640	literature	Kalan et al. 2011	https://www.researchgate.net/publication/232708486
2007	Slovenia	45.940	13.735	literature	Kalan et al. 2011	https://www.researchgate.net/publication/232708486
2007	Slovenia	45.958	13.647	literature	Kalan et al. 2011	https://www.researchgate.net/publication/232708486
2007	Slovenia	45.969	15.104	literature	Kalan et al. 2011	https://www.researchgate.net/publication/232708486
2007	Slovenia	45.992	13.549	literature	Kalan et al. 2011	https://www.researchgate.net/publication/232708486
2007	Slovenia	46.020	13.529	literature	Kalan et al. 2011	https://www.researchgate.net/publication/232708486
2007	Slovenia	46.050	14.507	literature	Kalan et al. 2011	https://www.researchgate.net/publication/232708486
2007	Slovenia	46.06	14.60	literature	Kraemer et al. 2015	DOI: 10.1038/sdata.2015.35
2007	Slovenia	46.10	13.76	literature	Kraemer et al. 2015	DOI: 10.1038/sdata.2015.35
2007	Slovenia	46.138	14.480	literature	Kalan et al. 2011	https://www.researchgate.net/publication/232708486
2007	Slovenia	50.036	14.413	literature	Kalan et al. 2011	https://www.researchgate.net/publication/232708486
2008	Greece	38.00	23.60	literature	Kraemer et al. 2015	DOI: 10.1038/sdata.2015.35
2008	Greece	38.74	21.37	literature	Kraemer et al. 2015	DOI: 10.1038/sdata.2015.35
2008	Italy	40.03	8.72	literature	Kraemer et al. 2015	DOI: 10.1038/sdata.2015.35
2008	Italy	41.760188	12.795745	observation	iNaturalist	https://www.inaturalist.org/observations
2008	Italy	45.94	9.17	literature	Kraemer et al. 2015	DOI: 10.1038/sdata.2015.35
2009	France	45.48	6.44	literature	Kraemer et al. 2015	DOI: 10.1038/sdata.2015.35
2009	France	45.56	6.25	literature	Kraemer et al. 2015	DOI: 10.1038/sdata.2015.35
2009	France	45.74	4.83	literature	Kraemer et al. 2015	DOI: 10.1038/sdata.2015.35
2009	France	45.91	5.19	literature	Kraemer et al. 2015	DOI: 10.1038/sdata.2015.35
2009	Greece	37.74	21.55	literature	Kraemer et al. 2015	DOI: 10.1038/sdata.2015.35
2009	Greece	37.79	20.81	literature	Kraemer et al. 2015	DOI: 10.1038/sdata.2015.35
2009	Greece	38.06	21.87	literature	Kraemer et al. 2015	DOI: 10.1038/sdata.2015.35
2009	Greece	40.25	22.39	literature	Kraemer et al. 2015	DOI: 10.1038/sdata.2015.35
2009	Greece	40.68	23.13	literature	Kraemer et al. 2015	DOI: 10.1038/sdata.2015.35
2009	Serbia	44.92	19.67	literature	Kraemer et al. 2015	DOI: 10.1038/sdata.2015.35
2010	Belgium	51.21	4.12	literature	Kraemer et al. 2015	DOI: 10.1038/sdata.2015.35
2010	Bosnia and Herzegovina	44.67	16.99	literature	Kraemer et al. 2015	DOI: 10.1038/sdata.2015.35
2010	Croatia	42.72	18.03	literature	Kraemer et al. 2015	DOI: 10.1038/sdata.2015.35
2010	Croatia	43.85	15.87	literature	Kraemer et al. 2015	DOI: 10.1038/sdata.2015.35
2010	Croatia	44.18	15.40	literature	Kraemer et al. 2015	DOI: 10.1038/sdata.2015.35
2010	Croatia	45.06	14.68	literature	Kraemer et al. 2015	DOI: 10.1038/sdata.2015.35
2010	Croatia	45.14	13.86	literature	Kraemer et al. 2015	DOI: 10.1038/sdata.2015.35
2010	France	41.86	8.97	literature	Kraemer et al. 2015	DOI: 10.1038/sdata.2015.35
2010	France	42.42	9.07	literature	Kraemer et al. 2015	DOI: 10.1038/sdata.2015.35
2010	France	43.40	6.29	literature	Kraemer et al. 2015	DOI: 10.1038/sdata.2015.35
2010	France	43.54	5.02	literature	Kraemer et al. 2015	DOI: 10.1038/sdata.2015.35
2010	France	43.92	7.18	literature	Kraemer et al. 2015	DOI: 10.1038/sdata.2015.35
2010	France	44.16	6.23	literature	Kraemer et al. 2015	DOI: 10.1038/sdata.2015.35
2010	France	46.61	0.55	literature	Kraemer et al. 2015	DOI: 10.1038/sdata.2015.35
2010	France	48.58	0.06	literature	Kraemer et al. 2015	DOI: 10.1038/sdata.2015.35
2010	France	48.62	2.98	literature	Kraemer et al. 2015	DOI: 10.1038/sdata.2015.35
2010	France	49.08	2.10	literature	Kraemer et al. 2015	DOI: 10.1038/sdata.2015.35
2010	France	49.09	-0.36	literature	Kraemer et al. 2015	DOI: 10.1038/sdata.2015.35
2010	Greece	37.09	21.97	literature	Kraemer et al. 2015	DOI: 10.1038/sdata.2015.35
2010	Greece	37.43	22.39	literature	Kraemer et al. 2015	DOI: 10.1038/sdata.2015.35
2010	Greece	37.92	22.70	literature	Kraemer et al. 2015	DOI: 10.1038/sdata.2015.35
2010	Greece	39.54	20.35	literature	Kraemer et al. 2015	DOI: 10.1038/sdata.2015.35
2010	Greece	39.59	19.88	literature	Kraemer et al. 2015	DOI: 10.1038/sdata.2015.35
2010	Greece	41.08	23.49	literature	Kraemer et al. 2015	DOI: 10.1038/sdata.2015.35
2010	Italy	36.92	14.67	literature	Kraemer et al. 2015	DOI: 10.1038/sdata.2015.35
2010	Italy	37.03	15.05	literature	Kraemer et al. 2015	DOI: 10.1038/sdata.2015.35
2010	Italy	37.51	14.80	literature	Kraemer et al. 2015	DOI: 10.1038/sdata.2015.35
2010	Italy	37.59	14.44	literature	Kraemer et al. 2015	DOI: 10.1038/sdata.2015.35
2010	Italy	37.88	13.61	literature	Kraemer et al. 2015	DOI: 10.1038/sdata.2015.35
2010	Italy	38.05	14.92	literature	Kraemer et al. 2015	DOI: 10.1038/sdata.2015.35
2010	Italy	38.24	16.11	literature	Kraemer et al. 2015	DOI: 10.1038/sdata.2015.35
2010	Italy	38.63	16.13	literature	Kraemer et al. 2015	DOI: 10.1038/sdata.2015.35
2010	Italy	38.83	16.51	literature	Kraemer et al. 2015	DOI: 10.1038/sdata.2015.35
2010	Italy	39.60	16.39	literature	Kraemer et al. 2015	DOI: 10.1038/sdata.2015.35
2010	Italy	40.13	9.22	literature	Kraemer et al. 2015	DOI: 10.1038/sdata.2015.35
2010	Italy	40.15	18.14	literature	Kraemer et al. 2015	DOI: 10.1038/sdata.2015.35
2010	Italy	40.42	15.13	literature	Kraemer et al. 2015	DOI: 10.1038/sdata.2015.35
2010	Italy	40.45	16.40	literature	Kraemer et al. 2015	DOI: 10.1038/sdata.2015.35
2010	Italy	40.52	15.87	literature	Kraemer et al. 2015	DOI: 10.1038/sdata.2015.35
2010	Italy	40.55	17.25	literature	Kraemer et al. 2015	DOI: 10.1038/sdata.2015.35
2010	Italy	40.64	17.70	literature	Kraemer et al. 2015	DOI: 10.1038/sdata.2015.35
2010	Italy	40.79	14.46	literature	Kraemer et al. 2015	DOI: 10.1038/sdata.2015.35
2010	Italy	41.03	16.64	literature	Kraemer et al. 2015	DOI: 10.1038/sdata.2015.35
2010	Italy	41.20	14.15	literature	Kraemer et al. 2015	DOI: 10.1038/sdata.2015.35
2010	Italy	41.64	15.57	literature	Kraemer et al. 2015	DOI: 10.1038/sdata.2015.35
2010	Italy	42.10	14.43	literature	Kraemer et al. 2015	DOI: 10.1038/sdata.2015.35
2010	Italy	42.31	14.01	literature	Kraemer et al. 2015	DOI: 10.1038/sdata.2015.35
2010	Italy	42.66	13.75	literature	Kraemer et al. 2015	DOI: 10.1038/sdata.2015.35
2010	Italy	44.23	9.77	literature	Kraemer et al. 2015	DOI: 10.1038/sdata.2015.35
2010	Italy	44.46	7.56	literature	Kraemer et al. 2015	DOI: 10.1038/sdata.2015.35
2010	Italy	44.83	8.20	literature	Kraemer et al. 2015	DOI: 10.1038/sdata.2015.35
2010	Italy	44.84	8.66	literature	Kraemer et al. 2015	DOI: 10.1038/sdata.2015.35
2010	Italy	45.04	9.02	literature	Kraemer et al. 2015	DOI: 10.1038/sdata.2015.35
2010	Italy	45.16	7.39	literature	Kraemer et al. 2015	DOI: 10.1038/sdata.2015.35
2010	Italy	45.17	10.87	literature	Kraemer et al. 2015	DOI: 10.1038/sdata.2015.35
2010	Italy	45.22	10.02	literature	Kraemer et al. 2015	DOI: 10.1038/sdata.2015.35
2010	Italy	45.39	11.80	literature	Kraemer et al. 2015	DOI: 10.1038/sdata.2015.35
2010	Italy	45.44	11.06	literature	Kraemer et al. 2015	DOI: 10.1038/sdata.2015.35
2010	Italy	45.55	8.35	literature	Kraemer et al. 2015	DOI: 10.1038/sdata.2015.35
2010	Italy	45.57	8.11	literature	Kraemer et al. 2015	DOI: 10.1038/sdata.2015.35
2010	Italy	45.58	8.58	literature	Kraemer et al. 2015	DOI: 10.1038/sdata.2015.35
2010	Italy	45.76	9.85	literature	Kraemer et al. 2015	DOI: 10.1038/sdata.2015.35
2010	Italy	45.78	10.34	literature	Kraemer et al. 2015	DOI: 10.1038/sdata.2015.35
2010	Italy	45.81	12.21	literature	Kraemer et al. 2015	DOI: 10.1038/sdata.2015.35
2010	Italy	45.84	8.81	literature	Kraemer et al. 2015	DOI: 10.1038/sdata.2015.35
2010	Italy	46.10	12.66	literature	Kraemer et al. 2015	DOI: 10.1038/sdata.2015.35
2010	Italy	46.10	11.21	literature	Kraemer et al. 2015	DOI: 10.1038/sdata.2015.35
2010	Italy	46.12	8.30	literature	Kraemer et al. 2015	DOI: 10.1038/sdata.2015.35
2010	Italy	46.15	13.11	literature	Kraemer et al. 2015	DOI: 10.1038/sdata.2015.35
2010	Malta	35.9	14.45	literature	Kraemer et al. 2015	DOI: 10.1038/sdata.2015.35
2010	Montenegro	42.7	19.4	literature	Kraemer et al. 2015	DOI: 10.1038/sdata.2015.35
2010	Netherlands	51.19	5.87	literature	Kraemer et al. 2015	DOI: 10.1038/sdata.2015.35
2010	Netherlands	51.56	4.56	literature	Kraemer et al. 2015	DOI: 10.1038/sdata.2015.35
2010	Netherlands	51.68	5.56	literature	Kraemer et al. 2015	DOI: 10.1038/sdata.2015.35
2010	Netherlands	52.11	5.21	literature	Kraemer et al. 2015	DOI: 10.1038/sdata.2015.35
2010	Slovenia	45.530	13.951	literature	Kalan et al. 2011	https://www.researchgate.net/publication/232708486
2010	Slovenia	45.572	14.241	literature	Kalan et al. 2011	https://www.researchgate.net/publication/232708486
2010	Slovenia	45.661	13.929	literature	Kalan et al. 2011	https://www.researchgate.net/publication/232708486
2010	Slovenia	45.680	14.310	literature	Kraemer et al. 2015	DOI: 10.1038/sdata.2015.35
2010	Slovenia	45.683	13.969	literature	Kalan et al. 2011	https://www.researchgate.net/publication/232708486
2010	Slovenia	45.721	14.039	literature	Kalan et al. 2011	https://www.researchgate.net/publication/232708486
2010	Slovenia	45.756	13.833	literature	Kalan et al. 2011	https://www.researchgate.net/publication/232708486
2010	Slovenia	45.775	14.212	literature	Kalan et al. 2011	https://www.researchgate.net/publication/232708486
2010	Slovenia	45.964	14.296	literature	Kalan et al. 2011	https://www.researchgate.net/publication/232708486
2010	Spain	38.37	-0.43	literature	Kraemer et al. 2015	DOI: 10.1038/sdata.2015.35
2010	Spain	41.05	0.91	literature	Kraemer et al. 2015	DOI: 10.1038/sdata.2015.35
2010	Spain	41.76	2.07	literature	Kraemer et al. 2015	DOI: 10.1038/sdata.2015.35
2010	Switzerland	46.22	8.77	literature	Kraemer et al. 2015	DOI: 10.1038/sdata.2015.35
2011	Bulgaria	42.45	27.31	literature	Kraemer et al. 2015	DOI: 10.1038/sdata.2015.35
2011	France	43.59	3.37	literature	Kraemer et al. 2015	DOI: 10.1038/sdata.2015.35
2011	France	43.96	4.05	literature	Kraemer et al. 2015	DOI: 10.1038/sdata.2015.35
2011	France	44.05	5.20	literature	Kraemer et al. 2015	DOI: 10.1038/sdata.2015.35
2011	Germany	47.71	7.77	literature	Kraemer et al. 2015	DOI: 10.1038/sdata.2015.35
2011	Germany	47.99	7.80	literature	Kraemer et al. 2015	DOI: 10.1038/sdata.2015.35
2011	Italy	41.63	13.51	literature	Kraemer et al. 2015	DOI: 10.1038/sdata.2015.35
2011	Italy	42.41	12.92	literature	Kraemer et al. 2015	DOI: 10.1038/sdata.2015.35
2011	Italy	42.49	11.98	literature	Kraemer et al. 2015	DOI: 10.1038/sdata.2015.35
2011	Italy	42.65	12.39	literature	Kraemer et al. 2015	DOI: 10.1038/sdata.2015.35
2011	Italy	42.99	13.55	literature	Kraemer et al. 2015	DOI: 10.1038/sdata.2015.35
2011	Italy	43.11	12.59	literature	Kraemer et al. 2015	DOI: 10.1038/sdata.2015.35
2011	Italy	43.15	13.29	literature	Kraemer et al. 2015	DOI: 10.1038/sdata.2015.35
2011	Italy	43.17	11.45	literature	Kraemer et al. 2015	DOI: 10.1038/sdata.2015.35
2011	Italy	43.28	10.54	literature	Kraemer et al. 2015	DOI: 10.1038/sdata.2015.35
2011	Italy	43.47	10.64	literature	Kraemer et al. 2015	DOI: 10.1038/sdata.2015.35
2011	Italy	43.48	13.20	literature	Kraemer et al. 2015	DOI: 10.1038/sdata.2015.35
2011	Italy	43.52	11.88	literature	Kraemer et al. 2015	DOI: 10.1038/sdata.2015.35
2011	Italy	43.69	12.63	literature	Kraemer et al. 2015	DOI: 10.1038/sdata.2015.35
2011	Italy	43.85	11.23	literature	Kraemer et al. 2015	DOI: 10.1038/sdata.2015.35
2011	Italy	44.02	10.44	literature	Kraemer et al. 2015	DOI: 10.1038/sdata.2015.35
2011	Italy	44.04	12.05	literature	Kraemer et al. 2015	DOI: 10.1038/sdata.2015.35
2011	Italy	44.22	9.97	literature	Kraemer et al. 2015	DOI: 10.1038/sdata.2015.35
2012	Austria	47.14	16.26	literature	Kraemer et al. 2015	DOI: 10.1038/sdata.2015.35
2012	Czech Republic	49.12	16.59	literature	Kraemer et al. 2015	DOI: 10.1038/sdata.2015.35
2012	France	42.62	2.45	literature	Kraemer et al. 2015	DOI: 10.1038/sdata.2015.35
2012	France	43.05	2.47	literature	Kraemer et al. 2015	DOI: 10.1038/sdata.2015.35
2012	France	43.19	-0.88	literature	Kraemer et al. 2015	DOI: 10.1038/sdata.2015.35
2012	France	43.30	1.24	literature	Kraemer et al. 2015	DOI: 10.1038/sdata.2015.35
2012	France	44.32	2.65	literature	Kraemer et al. 2015	DOI: 10.1038/sdata.2015.35
2012	France	44.37	0.47	literature	Kraemer et al. 2015	DOI: 10.1038/sdata.2015.35
2012	France	44.73	5.24	literature	Kraemer et al. 2015	DOI: 10.1038/sdata.2015.35
2012	France	44.82	4.37	literature	Kraemer et al. 2015	DOI: 10.1038/sdata.2015.35
2012	France	44.88	-0.47	literature	Kraemer et al. 2015	DOI: 10.1038/sdata.2015.35
2012	France	45.29	5.55	literature	Kraemer et al. 2015	DOI: 10.1038/sdata.2015.35
2012	France	45.50	6.40	literature	Kraemer et al. 2015	DOI: 10.1038/sdata.2015.35
2012	France	45.88	4.70	literature	Kraemer et al. 2015	DOI: 10.1038/sdata.2015.35
2012	France	46.05	6.43	literature	Kraemer et al. 2015	DOI: 10.1038/sdata.2015.35
2012	France	46.06	5.45	literature	Kraemer et al. 2015	DOI: 10.1038/sdata.2015.35
2012	France	46.66	4.54	literature	Kraemer et al. 2015	DOI: 10.1038/sdata.2015.35
2012	France	46.78	5.73	literature	Kraemer et al. 2015	DOI: 10.1038/sdata.2015.35
2012	Germany	47.87	11.97	literature	Kraemer et al. 2015	DOI: 10.1038/sdata.2015.35
2012	Greece	40.27	23.70	literature	Kraemer et al. 2015	DOI: 10.1038/sdata.2015.35
2012	Greece	40.90	22.17	literature	Kraemer et al. 2015	DOI: 10.1038/sdata.2015.35
2012	Greece	41.07	22.75	literature	Kraemer et al. 2015	DOI: 10.1038/sdata.2015.35
2012	Greece	41.13	24.84	literature	Kraemer et al. 2015	DOI: 10.1038/sdata.2015.35
2012	Greece	41.27	24.20	literature	Kraemer et al. 2015	DOI: 10.1038/sdata.2015.35
2012	Italy	45.399248	11.939327	observation	iNaturalist	https://www.inaturalist.org/observations
2012	Italy	45.9	9.39	literature	Kraemer et al. 2015	DOI: 10.1038/sdata.2015.35
2012	Italy	46.32	9.94	literature	Kraemer et al. 2015	DOI: 10.1038/sdata.2015.35
2012	Netherlands	51.86	4.29	literature	Kraemer et al. 2015	DOI: 10.1038/sdata.2015.35
2012	Romania	44.44	26.11	literature	Kraemer et al. 2015	DOI: 10.1038/sdata.2015.35
2012	Spain	38.06	-1.52	literature	Kraemer et al. 2015	DOI: 10.1038/sdata.2015.35
2012	Spain	39.61	2.91	literature	Kraemer et al. 2015	DOI: 10.1038/sdata.2015.35
2012	Spain	40.25	-0.17	literature	Kraemer et al. 2015	DOI: 10.1038/sdata.2015.35
2012	Spain	42.07	2.52	literature	Kraemer et al. 2015	DOI: 10.1038/sdata.2015.35
2013	Croatia	45.501977	18.744707	literature	Vrućina et al. 2017
2013	France	44.361880	5.140144	literature	Sherpa et al. 2019	https://doi.org/10.1111/mec.15071
2013	France	44.404688	4.131916	literature	Sherpa et al. 2019	https://doi.org/10.1111/mec.15071
2013	France	44.452912	4.341765	literature	Sherpa et al. 2019	https://doi.org/10.1111/mec.15071
2013	France	44.933393	4.892360	literature	Sherpa et al. 2019	https://doi.org/10.1111/mec.15071
2013	France	45.698938	4.947071	literature	Sherpa et al. 2019	https://doi.org/10.1111/mec.15071
2013	France	45.991471	4.718820	literature	Sherpa et al. 2019	https://doi.org/10.1111/mec.15071
2013	Greece	37.929079	23.513327	observation	iNaturalist	https://www.inaturalist.org/observations
2013	Italy	39.19	16.91	literature	Kraemer et al. 2015	DOI: 10.1038/sdata.2015.35
2013	Italy	42.14	13.62	literature	Kraemer et al. 2015	DOI: 10.1038/sdata.2015.35
2013	Italy	43.99	12.54	literature	Kraemer et al. 2015	DOI: 10.1038/sdata.2015.35
2013	Italy	44.36	11.95	literature	Kraemer et al. 2015	DOI: 10.1038/sdata.2015.35
2013	Italy	44.54	10.92	literature	Kraemer et al. 2015	DOI: 10.1038/sdata.2015.35
2013	Italy	44.61	10.52	literature	Kraemer et al. 2015	DOI: 10.1038/sdata.2015.35
2013	Italy	44.70	9.97	literature	Kraemer et al. 2015	DOI: 10.1038/sdata.2015.35
2013	Italy	44.85	9.64	literature	Kraemer et al. 2015	DOI: 10.1038/sdata.2015.35
2013	Italy	45.26	9.61	literature	Kraemer et al. 2015	DOI: 10.1038/sdata.2015.35
2013	Italy	45.399232	11.939481	observation	iNaturalist	https://www.inaturalist.org/observations
2013	Italy	45.399271	11.939381	observation	iNaturalist	https://www.inaturalist.org/observations
2013	Italy	45.69	13.75	literature	Kraemer et al. 2015	DOI: 10.1038/sdata.2015.35
2013	Slovakia	48.68	21.29	literature	Kraemer et al. 2015	DOI: 10.1038/sdata.2015.35
2013	Spain	38.99	-0.16	observation	Banco de Datos de la Biodiversidad de la Comunitat Valenciana	https://registros.gbif.es/occurrences
2013	Spain	39.00	-0.17	observation	Banco de Datos de la Biodiversidad de la Comunitat Valenciana	https://registros.gbif.es/occurrences
2013	Spain	39.16	-0.26	observation	Banco de Datos de la Biodiversidad de la Comunitat Valenciana	https://registros.gbif.es/occurrences
2013	Spain	39.16	-0.26	observation	Banco de Datos de la Biodiversidad de la Comunitat Valenciana	https://registros.gbif.es/occurrences
2013	Spain	39.16	-0.26	observation	Banco de Datos de la Biodiversidad de la Comunitat Valenciana	https://registros.gbif.es/occurrences
2013	Spain	39.20	-0.31	observation	Banco de Datos de la Biodiversidad de la Comunitat Valenciana	https://registros.gbif.es/occurrences
2013	Spain	39.20	-0.31	observation	Banco de Datos de la Biodiversidad de la Comunitat Valenciana	https://registros.gbif.es/occurrences
2013	Spain	39.45	-0.78	literature	Kraemer et al. 2015	DOI: 10.1038/sdata.2015.35
2013	Spain	40.19	0.22	observation	Banco de Datos de la Biodiversidad de la Comunitat Valenciana	https://registros.gbif.es/occurrences
2014	Croatia	45.525251	18.568099	literature	Vrućina et al. 2017
2014	Germany	47.99	7.85	literature	Walther et al. 2017	https://doi.org/10.1016/j.actatropica.2016.11.024
2014	Greece	35.314194	24.298256	literature	Patsoula et al. 2017	DOI: 10.1089/vbz.2016.1974
2014	Greece	40.107549	23.316154	literature	Patsoula et al. 2017	DOI: 10.1089/vbz.2016.1974
2014	Greece	40.286409	23.553483	literature	Patsoula et al. 2017	DOI: 10.1089/vbz.2016.1974
2014	Greece	40.838414	22.911756	literature	Patsoula et al. 2017	DOI: 10.1089/vbz.2016.1974
2014	Greece	40.857763	22.596035	literature	Patsoula et al. 2017	DOI: 10.1089/vbz.2016.1974
2014	Italy	40.627730	14.485239	observation	CREAF - Mosquito Alert	https://www.gbif.org/dataset, DOI: 10.15470/t5a1os
2014	Italy	45.399150	11.939499	observation	iNaturalist	https://www.inaturalist.org/observations
2014	Italy	45.399150	11.939499	observation	iNaturalist	https://www.inaturalist.org/observations
2014	Spain	36.492973	-4.717155	observation	CREAF - Mosquito Alert	https://www.gbif.org/dataset, DOI: 10.15470/t5a1os
2014	Spain	36.49535	-4.746035	observation	CREAF - Mosquito Alert	https://www.gbif.org/dataset, DOI: 10.15470/t5a1os
2014	Spain	36.495426	-4.745834	observation	CREAF - Mosquito Alert	https://www.gbif.org/dataset, DOI: 10.15470/t5a1os
2014	Spain	36.502525	-4.746888	observation	CREAF - Mosquito Alert	https://www.gbif.org/dataset, DOI: 10.15470/t5a1os
2014	Spain	36.63308	-4.491701	observation	CREAF - Mosquito Alert	https://www.gbif.org/dataset, DOI: 10.15470/t5a1os
2014	Spain	36.647278	-4.59108	observation	CREAF - Mosquito Alert	https://www.gbif.org/dataset, DOI: 10.15470/t5a1os
2014	Spain	36.66267	-4.504017	observation	CREAF - Mosquito Alert	https://www.gbif.org/dataset, DOI: 10.15470/t5a1os
2014	Spain	36.662693	-4.504013	observation	CREAF - Mosquito Alert	https://www.gbif.org/dataset, DOI: 10.15470/t5a1os
2014	Spain	36.67172	-4.55614	observation	CREAF - Mosquito Alert	https://www.gbif.org/dataset, DOI: 10.15470/t5a1os
2014	Spain	37.55994	-1.276373	observation	CREAF - Mosquito Alert	https://www.gbif.org/dataset, DOI: 10.15470/t5a1os
2014	Spain	37.57077	-1.181069	observation	CREAF - Mosquito Alert	https://www.gbif.org/dataset, DOI: 10.15470/t5a1os
2014	Spain	37.574455	-1.201132	observation	CREAF - Mosquito Alert	https://www.gbif.org/dataset, DOI: 10.15470/t5a1os
2014	Spain	37.615353	-0.993643	observation	CREAF - Mosquito Alert	https://www.gbif.org/dataset, DOI: 10.15470/t5a1os
2014	Spain	37.615490	-1.02229	observation	CREAF - Mosquito Alert	https://www.gbif.org/dataset, DOI: 10.15470/t5a1os
2014	Spain	37.61693	-0.99244	observation	CREAF - Mosquito Alert	https://www.gbif.org/dataset, DOI: 10.15470/t5a1os
2014	Spain	37.62862	-0.998612	observation	CREAF - Mosquito Alert	https://www.gbif.org/dataset, DOI: 10.15470/t5a1os
2014	Spain	37.628670	-0.998847	observation	CREAF - Mosquito Alert	https://www.gbif.org/dataset, DOI: 10.15470/t5a1os
2014	Spain	37.64857	-1.012129	observation	CREAF - Mosquito Alert	https://www.gbif.org/dataset, DOI: 10.15470/t5a1os
2014	Spain	37.66042	-0.723856	observation	CREAF - Mosquito Alert	https://www.gbif.org/dataset, DOI: 10.15470/t5a1os
2014	Spain	37.758648	-0.833454	observation	CREAF - Mosquito Alert	https://www.gbif.org/dataset, DOI: 10.15470/t5a1os
2014	Spain	37.759853	-0.834205	observation	CREAF - Mosquito Alert	https://www.gbif.org/dataset, DOI: 10.15470/t5a1os
2014	Spain	37.816425	-0.79304	observation	CREAF - Mosquito Alert	https://www.gbif.org/dataset, DOI: 10.15470/t5a1os
2014	Spain	37.84388	-0.767267	observation	CREAF - Mosquito Alert	https://www.gbif.org/dataset, DOI: 10.15470/t5a1os
2014	Spain	37.90116	-0.748955	observation	CREAF - Mosquito Alert	https://www.gbif.org/dataset, DOI: 10.15470/t5a1os
2014	Spain	37.901170	-0.748956	observation	CREAF - Mosquito Alert	https://www.gbif.org/dataset, DOI: 10.15470/t5a1os
2014	Spain	37.93599	-1.129077	observation	CREAF - Mosquito Alert	https://www.gbif.org/dataset, DOI: 10.15470/t5a1os
2014	Spain	37.935990	-1.129077	observation	CREAF - Mosquito Alert	https://www.gbif.org/dataset, DOI: 10.15470/t5a1os
2014	Spain	37.93806	-1.145893	observation	CREAF - Mosquito Alert	https://www.gbif.org/dataset, DOI: 10.15470/t5a1os
2014	Spain	37.939537	-1.159959	observation	CREAF - Mosquito Alert	https://www.gbif.org/dataset, DOI: 10.15470/t5a1os
2014	Spain	37.94092	-1.167367	observation	CREAF - Mosquito Alert	https://www.gbif.org/dataset, DOI: 10.15470/t5a1os
2014	Spain	37.981297	-1.184796	observation	CREAF - Mosquito Alert	https://www.gbif.org/dataset, DOI: 10.15470/t5a1os
2014	Spain	37.981650	-1.161173	observation	CREAF - Mosquito Alert	https://www.gbif.org/dataset, DOI: 10.15470/t5a1os
2014	Spain	37.992252	-1.12113	observation	CREAF - Mosquito Alert	https://www.gbif.org/dataset, DOI: 10.15470/t5a1os
2014	Spain	37.997433	-1.125319	observation	CREAF - Mosquito Alert	https://www.gbif.org/dataset, DOI: 10.15470/t5a1os
2014	Spain	37.997974	-1.124933	observation	CREAF - Mosquito Alert	https://www.gbif.org/dataset, DOI: 10.15470/t5a1os
2014	Spain	37.99903	-1.14135	observation	CREAF - Mosquito Alert	https://www.gbif.org/dataset, DOI: 10.15470/t5a1os
2014	Spain	38.01506	-1.162014	observation	CREAF - Mosquito Alert	https://www.gbif.org/dataset, DOI: 10.15470/t5a1os
2014	Spain	38.017254	-1.182131	observation	CREAF - Mosquito Alert	https://www.gbif.org/dataset, DOI: 10.15470/t5a1os
2014	Spain	38.053450	-0.733320	observation	CREAF - Mosquito Alert	https://www.gbif.org/dataset, DOI: 10.15470/t5a1os
2014	Spain	38.06	-0.82	observation	Banco de Datos de la Biodiversidad de la Comunitat Valenciana	https://registros.gbif.es/occurrences
2014	Spain	38.133520	-0.681575	observation	CREAF - Mosquito Alert	https://www.gbif.org/dataset, DOI: 10.15470/t5a1os
2014	Spain	38.135487	-0.681196	observation	CREAF - Mosquito Alert	https://www.gbif.org/dataset, DOI: 10.15470/t5a1os
2014	Spain	38.135536	-0.681414	observation	CREAF - Mosquito Alert	https://www.gbif.org/dataset, DOI: 10.15470/t5a1os
2014	Spain	38.244877	-1.071508	observation	CREAF - Mosquito Alert	https://www.gbif.org/dataset, DOI: 10.15470/t5a1os
2014	Spain	38.2452	-1.071698	observation	CREAF - Mosquito Alert	https://www.gbif.org/dataset, DOI: 10.15470/t5a1os
2014	Spain	38.38405	-0.426025	observation	CREAF - Mosquito Alert	https://www.gbif.org/dataset, DOI: 10.15470/t5a1os
2014	Spain	38.38821	-0.410427	observation	CREAF - Mosquito Alert	https://www.gbif.org/dataset, DOI: 10.15470/t5a1os
2014	Spain	38.396263	-0.408592	observation	CREAF - Mosquito Alert	https://www.gbif.org/dataset, DOI: 10.15470/t5a1os
2014	Spain	38.576214	-0.106607	observation	CREAF - Mosquito Alert	https://www.gbif.org/dataset, DOI: 10.15470/t5a1os
2014	Spain	38.64988	0.072321	observation	CREAF - Mosquito Alert	https://www.gbif.org/dataset, DOI: 10.15470/t5a1os
2014	Spain	38.68317	0.106812	observation	CREAF - Mosquito Alert	https://www.gbif.org/dataset, DOI: 10.15470/t5a1os
2014	Spain	38.76426	0.202988	observation	CREAF - Mosquito Alert	https://www.gbif.org/dataset, DOI: 10.15470/t5a1os
2014	Spain	38.971580	-0.518231	observation	CREAF - Mosquito Alert	https://www.gbif.org/dataset, DOI: 10.15470/t5a1os
2014	Spain	39.43	-0.43	observation	Banco de Datos de la Biodiversidad de la Comunitat Valenciana	https://registros.gbif.es/occurrences
2014	Spain	39.430256	-0.420733	observation	CREAF - Mosquito Alert	https://www.gbif.org/dataset, DOI: 10.15470/t5a1os
2014	Spain	39.534492	2.588905	observation	CREAF - Mosquito Alert	https://www.gbif.org/dataset, DOI: 10.15470/t5a1os
2014	Spain	39.546295	2.594179	observation	CREAF - Mosquito Alert	https://www.gbif.org/dataset, DOI: 10.15470/t5a1os
2014	Spain	39.546375	2.594242	observation	CREAF - Mosquito Alert	https://www.gbif.org/dataset, DOI: 10.15470/t5a1os
2014	Spain	39.555775	2.627754	observation	CREAF - Mosquito Alert	https://www.gbif.org/dataset, DOI: 10.15470/t5a1os
2014	Spain	39.56078	2.597809	observation	CREAF - Mosquito Alert	https://www.gbif.org/dataset, DOI: 10.15470/t5a1os
2014	Spain	39.563606	2.625192	observation	CREAF - Mosquito Alert	https://www.gbif.org/dataset, DOI: 10.15470/t5a1os
2014	Spain	39.57121	2.614043	observation	CREAF - Mosquito Alert	https://www.gbif.org/dataset, DOI: 10.15470/t5a1os
2014	Spain	39.57481	2.639129	observation	CREAF - Mosquito Alert	https://www.gbif.org/dataset, DOI: 10.15470/t5a1os
2014	Spain	39.579914	2.633091	observation	CREAF - Mosquito Alert	https://www.gbif.org/dataset, DOI: 10.15470/t5a1os
2014	Spain	39.581997	2.630355	observation	CREAF - Mosquito Alert	https://www.gbif.org/dataset, DOI: 10.15470/t5a1os
2014	Spain	39.58245	2.629615	observation	CREAF - Mosquito Alert	https://www.gbif.org/dataset, DOI: 10.15470/t5a1os
2014	Spain	39.582455	2.629739	observation	CREAF - Mosquito Alert	https://www.gbif.org/dataset, DOI: 10.15470/t5a1os
2014	Spain	39.58251	2.629956	observation	CREAF - Mosquito Alert	https://www.gbif.org/dataset, DOI: 10.15470/t5a1os
2014	Spain	39.58489	2.710609	observation	CREAF - Mosquito Alert	https://www.gbif.org/dataset, DOI: 10.15470/t5a1os
2014	Spain	39.58525	2.656068	observation	CREAF - Mosquito Alert	https://www.gbif.org/dataset, DOI: 10.15470/t5a1os
2014	Spain	39.585346	2.654315	observation	CREAF - Mosquito Alert	https://www.gbif.org/dataset, DOI: 10.15470/t5a1os
2014	Spain	39.585510	2.656528	observation	CREAF - Mosquito Alert	https://www.gbif.org/dataset, DOI: 10.15470/t5a1os
2014	Spain	39.590363	2.618457	observation	CREAF - Mosquito Alert	https://www.gbif.org/dataset, DOI: 10.15470/t5a1os
2014	Spain	39.591545	2.623271	observation	CREAF - Mosquito Alert	https://www.gbif.org/dataset, DOI: 10.15470/t5a1os
2014	Spain	39.592007	2.6218	observation	CREAF - Mosquito Alert	https://www.gbif.org/dataset, DOI: 10.15470/t5a1os
2014	Spain	39.5922	2.622545	observation	CREAF - Mosquito Alert	https://www.gbif.org/dataset, DOI: 10.15470/t5a1os
2014	Spain	39.592274	2.622523	observation	CREAF - Mosquito Alert	https://www.gbif.org/dataset, DOI: 10.15470/t5a1os
2014	Spain	39.59481	2.651538	observation	CREAF - Mosquito Alert	https://www.gbif.org/dataset, DOI: 10.15470/t5a1os
2014	Spain	39.608746	2.706081	observation	CREAF - Mosquito Alert	https://www.gbif.org/dataset, DOI: 10.15470/t5a1os
2014	Spain	39.610275	2.672874	observation	CREAF - Mosquito Alert	https://www.gbif.org/dataset, DOI: 10.15470/t5a1os
2014	Spain	39.61963	2.735401	observation	CREAF - Mosquito Alert	https://www.gbif.org/dataset, DOI: 10.15470/t5a1os
2014	Spain	39.620304	2.727432	observation	CREAF - Mosquito Alert	https://www.gbif.org/dataset, DOI: 10.15470/t5a1os
2014	Spain	39.621980	2.653955	observation	CREAF - Mosquito Alert	https://www.gbif.org/dataset, DOI: 10.15470/t5a1os
2014	Spain	39.62224	2.654992	observation	CREAF - Mosquito Alert	https://www.gbif.org/dataset, DOI: 10.15470/t5a1os
2014	Spain	39.628845	2.703292	observation	CREAF - Mosquito Alert	https://www.gbif.org/dataset, DOI: 10.15470/t5a1os
2014	Spain	39.635548	2.631398	observation	CREAF - Mosquito Alert	https://www.gbif.org/dataset, DOI: 10.15470/t5a1os
2014	Spain	39.63676	2.647162	observation	CREAF - Mosquito Alert	https://www.gbif.org/dataset, DOI: 10.15470/t5a1os
2014	Spain	39.637337	2.706786	observation	CREAF - Mosquito Alert	https://www.gbif.org/dataset, DOI: 10.15470/t5a1os
2014	Spain	39.637524	2.705587	observation	CREAF - Mosquito Alert	https://www.gbif.org/dataset, DOI: 10.15470/t5a1os
2014	Spain	39.63945	2.710222	observation	CREAF - Mosquito Alert	https://www.gbif.org/dataset, DOI: 10.15470/t5a1os
2014	Spain	39.653393	2.628592	observation	CREAF - Mosquito Alert	https://www.gbif.org/dataset, DOI: 10.15470/t5a1os
2014	Spain	39.657475	2.770406	observation	CREAF - Mosquito Alert	https://www.gbif.org/dataset, DOI: 10.15470/t5a1os
2014	Spain	39.65748	2.770406	observation	CREAF - Mosquito Alert	https://www.gbif.org/dataset, DOI: 10.15470/t5a1os
2014	Spain	39.678295	2.701266	observation	CREAF - Mosquito Alert	https://www.gbif.org/dataset, DOI: 10.15470/t5a1os
2014	Spain	39.678400	2.701313	observation	CREAF - Mosquito Alert	https://www.gbif.org/dataset, DOI: 10.15470/t5a1os
2014	Spain	39.678730	2.701223	observation	CREAF - Mosquito Alert	https://www.gbif.org/dataset, DOI: 10.15470/t5a1os
2014	Spain	39.95962	-0.099855	observation	CREAF - Mosquito Alert	https://www.gbif.org/dataset, DOI: 10.15470/t5a1os
2014	Spain	39.97	0.02	observation	Banco de Datos de la Biodiversidad de la Comunitat Valenciana	https://registros.gbif.es/occurrences
2014	Spain	39.97	0.02	observation	Banco de Datos de la Biodiversidad de la Comunitat Valenciana	https://registros.gbif.es/occurrences
2014	Spain	39.97214	-0.255253	observation	CREAF - Mosquito Alert	https://www.gbif.org/dataset, DOI: 10.15470/t5a1os
2014	Spain	39.9786	-0.234472	observation	CREAF - Mosquito Alert	https://www.gbif.org/dataset, DOI: 10.15470/t5a1os
2014	Spain	39.986270	-0.027955	observation	CREAF - Mosquito Alert	https://www.gbif.org/dataset, DOI: 10.15470/t5a1os
2014	Spain	39.989582	-0.046981	observation	CREAF - Mosquito Alert	https://www.gbif.org/dataset, DOI: 10.15470/t5a1os
2014	Spain	40.02106	-0.053499	observation	CREAF - Mosquito Alert	https://www.gbif.org/dataset, DOI: 10.15470/t5a1os
2014	Spain	40.037350	0.046872	observation	CREAF - Mosquito Alert	https://www.gbif.org/dataset, DOI: 10.15470/t5a1os
2014	Spain	40.038620	0.043781	observation	CREAF - Mosquito Alert	https://www.gbif.org/dataset, DOI: 10.15470/t5a1os
2014	Spain	40.04813	0.059805	observation	CREAF - Mosquito Alert	https://www.gbif.org/dataset, DOI: 10.15470/t5a1os
2014	Spain	40.059647	0.092324	observation	CREAF - Mosquito Alert	https://www.gbif.org/dataset, DOI: 10.15470/t5a1os
2014	Spain	40.244644	0.272352	observation	CREAF - Mosquito Alert	https://www.gbif.org/dataset, DOI: 10.15470/t5a1os
2014	Spain	40.24542	0.278165	observation	CREAF - Mosquito Alert	https://www.gbif.org/dataset, DOI: 10.15470/t5a1os
2014	Spain	40.24553	0.278192	observation	CREAF - Mosquito Alert	https://www.gbif.org/dataset, DOI: 10.15470/t5a1os
2014	Spain	40.3362	-1.034103	observation	CREAF - Mosquito Alert	https://www.gbif.org/dataset, DOI: 10.15470/t5a1os
2014	Spain	40.407726	0.421962	observation	CREAF - Mosquito Alert	https://www.gbif.org/dataset, DOI: 10.15470/t5a1os
2014	Spain	40.41172	0.425055	observation	CREAF - Mosquito Alert	https://www.gbif.org/dataset, DOI: 10.15470/t5a1os
2014	Spain	40.428215	-3.692375	observation	CREAF - Mosquito Alert	https://www.gbif.org/dataset, DOI: 10.15470/t5a1os
2014	Spain	40.454636	0.276201	observation	CREAF - Mosquito Alert	https://www.gbif.org/dataset, DOI: 10.15470/t5a1os
2014	Spain	40.48278	0.480819	observation	CREAF - Mosquito Alert	https://www.gbif.org/dataset, DOI: 10.15470/t5a1os
2014	Spain	40.81043	0.511678	observation	CREAF - Mosquito Alert	https://www.gbif.org/dataset, DOI: 10.15470/t5a1os
2014	Spain	41.08954	0.635358	observation	CREAF - Mosquito Alert	https://www.gbif.org/dataset, DOI: 10.15470/t5a1os
2014	Spain	41.125830	1.246465	observation	CREAF - Mosquito Alert	https://www.gbif.org/dataset, DOI: 10.15470/t5a1os
2014	Spain	41.125866	1.246453	observation	CREAF - Mosquito Alert	https://www.gbif.org/dataset, DOI: 10.15470/t5a1os
2014	Spain	41.129642	1.271547	observation	CREAF - Mosquito Alert	https://www.gbif.org/dataset, DOI: 10.15470/t5a1os
2014	Spain	41.135437	1.386963	observation	CREAF - Mosquito Alert	https://www.gbif.org/dataset, DOI: 10.15470/t5a1os
2014	Spain	41.136288	1.112327	observation	CREAF - Mosquito Alert	https://www.gbif.org/dataset, DOI: 10.15470/t5a1os
2014	Spain	41.138573	1.390251	observation	CREAF - Mosquito Alert	https://www.gbif.org/dataset, DOI: 10.15470/t5a1os
2014	Spain	41.139137	1.388969	observation	CREAF - Mosquito Alert	https://www.gbif.org/dataset, DOI: 10.15470/t5a1os
2014	Spain	41.1446	1.375794	observation	CREAF - Mosquito Alert	https://www.gbif.org/dataset, DOI: 10.15470/t5a1os
2014	Spain	41.145160	1.122109	observation	CREAF - Mosquito Alert	https://www.gbif.org/dataset, DOI: 10.15470/t5a1os
2014	Spain	41.146473	1.100852	observation	CREAF - Mosquito Alert	https://www.gbif.org/dataset, DOI: 10.15470/t5a1os
2014	Spain	41.147606	1.410714	observation	CREAF - Mosquito Alert	https://www.gbif.org/dataset, DOI: 10.15470/t5a1os
2014	Spain	41.14831	1.100148	observation	CREAF - Mosquito Alert	https://www.gbif.org/dataset, DOI: 10.15470/t5a1os
2014	Spain	41.149837	1.402147	observation	CREAF - Mosquito Alert	https://www.gbif.org/dataset, DOI: 10.15470/t5a1os
2014	Spain	41.197453	1.605249	observation	CREAF - Mosquito Alert	https://www.gbif.org/dataset, DOI: 10.15470/t5a1os
2014	Spain	41.200775	1.612382	observation	CREAF - Mosquito Alert	https://www.gbif.org/dataset, DOI: 10.15470/t5a1os
2014	Spain	41.21638	1.618418	observation	CREAF - Mosquito Alert	https://www.gbif.org/dataset, DOI: 10.15470/t5a1os
2014	Spain	41.221430	1.726440	observation	iNaturalist	https://www.inaturalist.org/observations
2014	Spain	41.226246	1.168493	observation	CREAF - Mosquito Alert	https://www.gbif.org/dataset, DOI: 10.15470/t5a1os
2014	Spain	41.24922	1.803008	observation	CREAF - Mosquito Alert	https://www.gbif.org/dataset, DOI: 10.15470/t5a1os
2014	Spain	41.252290	1.899811	observation	CREAF - Mosquito Alert	https://www.gbif.org/dataset, DOI: 10.15470/t5a1os
2014	Spain	41.263985	1.937872	observation	CREAF - Mosquito Alert	https://www.gbif.org/dataset, DOI: 10.15470/t5a1os
2014	Spain	41.273216	1.728043	observation	CREAF - Mosquito Alert	https://www.gbif.org/dataset, DOI: 10.15470/t5a1os
2014	Spain	41.27752	1.956856	observation	CREAF - Mosquito Alert	https://www.gbif.org/dataset, DOI: 10.15470/t5a1os
2014	Spain	41.28239	1.977095	observation	CREAF - Mosquito Alert	https://www.gbif.org/dataset, DOI: 10.15470/t5a1os
2014	Spain	41.28898	1.982202	observation	CREAF - Mosquito Alert	https://www.gbif.org/dataset, DOI: 10.15470/t5a1os
2014	Spain	41.29071	1.719841	observation	CREAF - Mosquito Alert	https://www.gbif.org/dataset, DOI: 10.15470/t5a1os
2014	Spain	41.294735	1.727582	observation	CREAF - Mosquito Alert	https://www.gbif.org/dataset, DOI: 10.15470/t5a1os
2014	Spain	41.298378	1.558608	observation	CREAF - Mosquito Alert	https://www.gbif.org/dataset, DOI: 10.15470/t5a1os
2014	Spain	41.325130	1.693450	observation	CREAF - Mosquito Alert	https://www.gbif.org/dataset, DOI: 10.15470/t5a1os
2014	Spain	41.33519	2.110557	observation	CREAF - Mosquito Alert	https://www.gbif.org/dataset, DOI: 10.15470/t5a1os
2014	Spain	41.352016	2.090673	observation	CREAF - Mosquito Alert	https://www.gbif.org/dataset, DOI: 10.15470/t5a1os
2014	Spain	41.357810	2.102784	observation	CREAF - Mosquito Alert	https://www.gbif.org/dataset, DOI: 10.15470/t5a1os
2014	Spain	41.363310	1.996822	observation	CREAF - Mosquito Alert	https://www.gbif.org/dataset, DOI: 10.15470/t5a1os
2014	Spain	41.363342	1.776427	observation	CREAF - Mosquito Alert	https://www.gbif.org/dataset, DOI: 10.15470/t5a1os
2014	Spain	41.3747	1.946545	observation	CREAF - Mosquito Alert	https://www.gbif.org/dataset, DOI: 10.15470/t5a1os
2014	Spain	41.376842	2.134764	observation	CREAF - Mosquito Alert	https://www.gbif.org/dataset, DOI: 10.15470/t5a1os
2014	Spain	41.377110	2.130156	observation	CREAF - Mosquito Alert	https://www.gbif.org/dataset, DOI: 10.15470/t5a1os
2014	Spain	41.3772	2.161277	observation	CREAF - Mosquito Alert	https://www.gbif.org/dataset, DOI: 10.15470/t5a1os
2014	Spain	41.381565	2.114958	observation	CREAF - Mosquito Alert	https://www.gbif.org/dataset, DOI: 10.15470/t5a1os
2014	Spain	41.384098	2.115932	observation	CREAF - Mosquito Alert	https://www.gbif.org/dataset, DOI: 10.15470/t5a1os
2014	Spain	41.38461	2.040512	observation	CREAF - Mosquito Alert	https://www.gbif.org/dataset, DOI: 10.15470/t5a1os
2014	Spain	41.38492	2.115546	observation	CREAF - Mosquito Alert	https://www.gbif.org/dataset, DOI: 10.15470/t5a1os
2014	Spain	41.38578	2.107065	observation	CREAF - Mosquito Alert	https://www.gbif.org/dataset, DOI: 10.15470/t5a1os
2014	Spain	41.38621	2.190433	observation	CREAF - Mosquito Alert	https://www.gbif.org/dataset, DOI: 10.15470/t5a1os
2014	Spain	41.387005	2.079209	observation	CREAF - Mosquito Alert	https://www.gbif.org/dataset, DOI: 10.15470/t5a1os
2014	Spain	41.387135	2.079213	observation	CREAF - Mosquito Alert	https://www.gbif.org/dataset, DOI: 10.15470/t5a1os
2014	Spain	41.38769	2.191352	observation	CREAF - Mosquito Alert	https://www.gbif.org/dataset, DOI: 10.15470/t5a1os
2014	Spain	41.39268	2.078086	observation	CREAF - Mosquito Alert	https://www.gbif.org/dataset, DOI: 10.15470/t5a1os
2014	Spain	41.39516	1.275386	observation	CREAF - Mosquito Alert	https://www.gbif.org/dataset, DOI: 10.15470/t5a1os
2014	Spain	41.39726	2.177173	observation	CREAF - Mosquito Alert	https://www.gbif.org/dataset, DOI: 10.15470/t5a1os
2014	Spain	41.40032	2.189318	observation	CREAF - Mosquito Alert	https://www.gbif.org/dataset, DOI: 10.15470/t5a1os
2014	Spain	41.40127	2.201627	observation	CREAF - Mosquito Alert	https://www.gbif.org/dataset, DOI: 10.15470/t5a1os
2014	Spain	41.40242	2.139282	observation	CREAF - Mosquito Alert	https://www.gbif.org/dataset, DOI: 10.15470/t5a1os
2014	Spain	41.402740	2.205989	observation	CREAF - Mosquito Alert	https://www.gbif.org/dataset, DOI: 10.15470/t5a1os
2014	Spain	41.403687	2.142559	observation	CREAF - Mosquito Alert	https://www.gbif.org/dataset, DOI: 10.15470/t5a1os
2014	Spain	41.4046	2.161257	observation	CREAF - Mosquito Alert	https://www.gbif.org/dataset, DOI: 10.15470/t5a1os
2014	Spain	41.405094	2.154248	observation	CREAF - Mosquito Alert	https://www.gbif.org/dataset, DOI: 10.15470/t5a1os
2014	Spain	41.40603	2.144259	observation	CREAF - Mosquito Alert	https://www.gbif.org/dataset, DOI: 10.15470/t5a1os
2014	Spain	41.40618	2.144306	observation	CREAF - Mosquito Alert	https://www.gbif.org/dataset, DOI: 10.15470/t5a1os
2014	Spain	41.406555	2.169338	observation	CREAF - Mosquito Alert	https://www.gbif.org/dataset, DOI: 10.15470/t5a1os
2014	Spain	41.406937	2.159453	observation	CREAF - Mosquito Alert	https://www.gbif.org/dataset, DOI: 10.15470/t5a1os
2014	Spain	41.40867	2.157097	observation	CREAF - Mosquito Alert	https://www.gbif.org/dataset, DOI: 10.15470/t5a1os
2014	Spain	41.4088	2.203924	observation	CREAF - Mosquito Alert	https://www.gbif.org/dataset, DOI: 10.15470/t5a1os
2014	Spain	41.40939	2.14999	observation	CREAF - Mosquito Alert	https://www.gbif.org/dataset, DOI: 10.15470/t5a1os
2014	Spain	41.410942	2.151853	observation	CREAF - Mosquito Alert	https://www.gbif.org/dataset, DOI: 10.15470/t5a1os
2014	Spain	41.411110	2.151645	observation	CREAF - Mosquito Alert	https://www.gbif.org/dataset, DOI: 10.15470/t5a1os
2014	Spain	41.42303	2.160209	observation	CREAF - Mosquito Alert	https://www.gbif.org/dataset, DOI: 10.15470/t5a1os
2014	Spain	41.423157	2.144708	observation	CREAF - Mosquito Alert	https://www.gbif.org/dataset, DOI: 10.15470/t5a1os
2014	Spain	41.42517	2.166161	observation	CREAF - Mosquito Alert	https://www.gbif.org/dataset, DOI: 10.15470/t5a1os
2014	Spain	41.426155	2.168874	observation	CREAF - Mosquito Alert	https://www.gbif.org/dataset, DOI: 10.15470/t5a1os
2014	Spain	41.43093	2.177774	observation	CREAF - Mosquito Alert	https://www.gbif.org/dataset, DOI: 10.15470/t5a1os
2014	Spain	41.4345	2.204428	observation	CREAF - Mosquito Alert	https://www.gbif.org/dataset, DOI: 10.15470/t5a1os
2014	Spain	41.439083	2.008882	observation	CREAF - Mosquito Alert	https://www.gbif.org/dataset, DOI: 10.15470/t5a1os
2014	Spain	41.442875	2.086672	observation	CREAF - Mosquito Alert	https://www.gbif.org/dataset, DOI: 10.15470/t5a1os
2014	Spain	41.44721	1.783382	observation	CREAF - Mosquito Alert	https://www.gbif.org/dataset, DOI: 10.15470/t5a1os
2014	Spain	41.449060	2.216240	observation	CREAF - Mosquito Alert	https://www.gbif.org/dataset, DOI: 10.15470/t5a1os
2014	Spain	41.44909	1.975197	observation	CREAF - Mosquito Alert	https://www.gbif.org/dataset, DOI: 10.15470/t5a1os
2014	Spain	41.449417	1.97485	observation	CREAF - Mosquito Alert	https://www.gbif.org/dataset, DOI: 10.15470/t5a1os
2014	Spain	41.450810	2.227037	observation	CREAF - Mosquito Alert	https://www.gbif.org/dataset, DOI: 10.15470/t5a1os
2014	Spain	41.456050	2.253791	observation	CREAF - Mosquito Alert	https://www.gbif.org/dataset, DOI: 10.15470/t5a1os
2014	Spain	41.45625	2.036044	observation	CREAF - Mosquito Alert	https://www.gbif.org/dataset, DOI: 10.15470/t5a1os
2014	Spain	41.456670	2.176011	observation	CREAF - Mosquito Alert	https://www.gbif.org/dataset, DOI: 10.15470/t5a1os
2014	Spain	41.45676	2.038676	observation	CREAF - Mosquito Alert	https://www.gbif.org/dataset, DOI: 10.15470/t5a1os
2014	Spain	41.46077	2.124383	observation	CREAF - Mosquito Alert	https://www.gbif.org/dataset, DOI: 10.15470/t5a1os
2014	Spain	41.461353	2.124032	observation	CREAF - Mosquito Alert	https://www.gbif.org/dataset, DOI: 10.15470/t5a1os
2014	Spain	41.461353	2.124032	observation	CREAF - Mosquito Alert	https://www.gbif.org/dataset, DOI: 10.15470/t5a1os
2014	Spain	41.462370	2.201354	observation	CREAF - Mosquito Alert	https://www.gbif.org/dataset, DOI: 10.15470/t5a1os
2014	Spain	41.46267	2.068364	observation	CREAF - Mosquito Alert	https://www.gbif.org/dataset, DOI: 10.15470/t5a1os
2014	Spain	41.490704	2.181978	observation	CREAF - Mosquito Alert	https://www.gbif.org/dataset, DOI: 10.15470/t5a1os
2014	Spain	41.49259	2.287146	observation	CREAF - Mosquito Alert	https://www.gbif.org/dataset, DOI: 10.15470/t5a1os
2014	Spain	41.49277	2.286849	observation	CREAF - Mosquito Alert	https://www.gbif.org/dataset, DOI: 10.15470/t5a1os
2014	Spain	41.493633	2.03304	observation	CREAF - Mosquito Alert	https://www.gbif.org/dataset, DOI: 10.15470/t5a1os
2014	Spain	41.493725	2.359354	observation	CREAF - Mosquito Alert	https://www.gbif.org/dataset, DOI: 10.15470/t5a1os
2014	Spain	41.494415	2.351642	observation	CREAF - Mosquito Alert	https://www.gbif.org/dataset, DOI: 10.15470/t5a1os
2014	Spain	41.494724	2.35983	observation	CREAF - Mosquito Alert	https://www.gbif.org/dataset, DOI: 10.15470/t5a1os
2014	Spain	41.496155	2.163711	observation	CREAF - Mosquito Alert	https://www.gbif.org/dataset, DOI: 10.15470/t5a1os
2014	Spain	41.49987	2.099888	observation	CREAF - Mosquito Alert	https://www.gbif.org/dataset, DOI: 10.15470/t5a1os
2014	Spain	41.500767	1.872286	observation	CREAF - Mosquito Alert	https://www.gbif.org/dataset, DOI: 10.15470/t5a1os
2014	Spain	41.501205	1.852491	observation	CREAF - Mosquito Alert	https://www.gbif.org/dataset, DOI: 10.15470/t5a1os
2014	Spain	41.50349	2.04721	observation	CREAF - Mosquito Alert	https://www.gbif.org/dataset, DOI: 10.15470/t5a1os
2014	Spain	41.505500	1.826104	observation	CREAF - Mosquito Alert	https://www.gbif.org/dataset, DOI: 10.15470/t5a1os
2014	Spain	41.507000	1.828871	observation	CREAF - Mosquito Alert	https://www.gbif.org/dataset, DOI: 10.15470/t5a1os
2014	Spain	41.50843	2.405972	observation	CREAF - Mosquito Alert	https://www.gbif.org/dataset, DOI: 10.15470/t5a1os
2014	Spain	41.515118	2.203534	observation	CREAF - Mosquito Alert	https://www.gbif.org/dataset, DOI: 10.15470/t5a1os
2014	Spain	41.515327	2.362161	observation	CREAF - Mosquito Alert	https://www.gbif.org/dataset, DOI: 10.15470/t5a1os
2014	Spain	41.516155	2.234283	observation	CREAF - Mosquito Alert	https://www.gbif.org/dataset, DOI: 10.15470/t5a1os
2014	Spain	41.51908	2.18562	observation	CREAF - Mosquito Alert	https://www.gbif.org/dataset, DOI: 10.15470/t5a1os
2014	Spain	41.52797	2.392076	observation	CREAF - Mosquito Alert	https://www.gbif.org/dataset, DOI: 10.15470/t5a1os
2014	Spain	41.535072	2.300078	observation	CREAF - Mosquito Alert	https://www.gbif.org/dataset, DOI: 10.15470/t5a1os
2014	Spain	41.53919	2.409635	observation	CREAF - Mosquito Alert	https://www.gbif.org/dataset, DOI: 10.15470/t5a1os
2014	Spain	41.53941	2.18892	observation	CREAF - Mosquito Alert	https://www.gbif.org/dataset, DOI: 10.15470/t5a1os
2014	Spain	41.54522	2.206122	observation	CREAF - Mosquito Alert	https://www.gbif.org/dataset, DOI: 10.15470/t5a1os
2014	Spain	41.54542	2.21253	observation	CREAF - Mosquito Alert	https://www.gbif.org/dataset, DOI: 10.15470/t5a1os
2014	Spain	41.545856	1.885197	observation	CREAF - Mosquito Alert	https://www.gbif.org/dataset, DOI: 10.15470/t5a1os
2014	Spain	41.545887	1.885180	observation	CREAF - Mosquito Alert	https://www.gbif.org/dataset, DOI: 10.15470/t5a1os
2014	Spain	41.54589	1.885276	observation	CREAF - Mosquito Alert	https://www.gbif.org/dataset, DOI: 10.15470/t5a1os
2014	Spain	41.54892	2.401517	observation	CREAF - Mosquito Alert	https://www.gbif.org/dataset, DOI: 10.15470/t5a1os
2014	Spain	41.549786	2.243053	observation	CREAF - Mosquito Alert	https://www.gbif.org/dataset, DOI: 10.15470/t5a1os
2014	Spain	41.55209	2.39032	observation	CREAF - Mosquito Alert	https://www.gbif.org/dataset, DOI: 10.15470/t5a1os
2014	Spain	41.55942	2.218506	observation	CREAF - Mosquito Alert	https://www.gbif.org/dataset, DOI: 10.15470/t5a1os
2014	Spain	41.559464	2.218492	observation	CREAF - Mosquito Alert	https://www.gbif.org/dataset, DOI: 10.15470/t5a1os
2014	Spain	41.56308	2.079766	observation	CREAF - Mosquito Alert	https://www.gbif.org/dataset, DOI: 10.15470/t5a1os
2014	Spain	41.56398	2.51393	observation	CREAF - Mosquito Alert	https://www.gbif.org/dataset, DOI: 10.15470/t5a1os
2014	Spain	41.564648	1.807959	observation	CREAF - Mosquito Alert	https://www.gbif.org/dataset, DOI: 10.15470/t5a1os
2014	Spain	41.565037	2.010141	observation	CREAF - Mosquito Alert	https://www.gbif.org/dataset, DOI: 10.15470/t5a1os
2014	Spain	41.565040	2.010069	observation	CREAF - Mosquito Alert	https://www.gbif.org/dataset, DOI: 10.15470/t5a1os
2014	Spain	41.566635	2.105504	observation	CREAF - Mosquito Alert	https://www.gbif.org/dataset, DOI: 10.15470/t5a1os
2014	Spain	41.57449	2.479451	observation	CREAF - Mosquito Alert	https://www.gbif.org/dataset, DOI: 10.15470/t5a1os
2014	Spain	41.57998	1.618187	observation	CREAF - Mosquito Alert	https://www.gbif.org/dataset, DOI: 10.15470/t5a1os
2014	Spain	41.584908	1.596174	observation	CREAF - Mosquito Alert	https://www.gbif.org/dataset, DOI: 10.15470/t5a1os
2014	Spain	41.587368	2.574567	observation	CREAF - Mosquito Alert	https://www.gbif.org/dataset, DOI: 10.15470/t5a1os
2014	Spain	41.587395	2.574602	observation	CREAF - Mosquito Alert	https://www.gbif.org/dataset, DOI: 10.15470/t5a1os
2014	Spain	41.59451	2.586735	observation	CREAF - Mosquito Alert	https://www.gbif.org/dataset, DOI: 10.15470/t5a1os
2014	Spain	41.608738	2.538891	observation	CREAF - Mosquito Alert	https://www.gbif.org/dataset, DOI: 10.15470/t5a1os
2014	Spain	41.61525	2.081933	observation	CREAF - Mosquito Alert	https://www.gbif.org/dataset, DOI: 10.15470/t5a1os
2014	Spain	41.616257	2.657403	observation	CREAF - Mosquito Alert	https://www.gbif.org/dataset, DOI: 10.15470/t5a1os
2014	Spain	41.625607	2.424565	observation	CREAF - Mosquito Alert	https://www.gbif.org/dataset, DOI: 10.15470/t5a1os
2014	Spain	41.626984	2.672878	observation	CREAF - Mosquito Alert	https://www.gbif.org/dataset, DOI: 10.15470/t5a1os
2014	Spain	41.62702	2.672532	observation	CREAF - Mosquito Alert	https://www.gbif.org/dataset, DOI: 10.15470/t5a1os
2014	Spain	41.631820	2.223563	observation	CREAF - Mosquito Alert	https://www.gbif.org/dataset, DOI: 10.15470/t5a1os
2014	Spain	41.63577	2.654934	observation	CREAF - Mosquito Alert	https://www.gbif.org/dataset, DOI: 10.15470/t5a1os
2014	Spain	41.637222	2.296776	observation	CREAF - Mosquito Alert	https://www.gbif.org/dataset, DOI: 10.15470/t5a1os
2014	Spain	41.639767	2.710666	observation	CREAF - Mosquito Alert	https://www.gbif.org/dataset, DOI: 10.15470/t5a1os
2014	Spain	41.64164	2.714047	observation	CREAF - Mosquito Alert	https://www.gbif.org/dataset, DOI: 10.15470/t5a1os
2014	Spain	41.645844	2.355744	observation	CREAF - Mosquito Alert	https://www.gbif.org/dataset, DOI: 10.15470/t5a1os
2014	Spain	41.64589	2.355745	observation	CREAF - Mosquito Alert	https://www.gbif.org/dataset, DOI: 10.15470/t5a1os
2014	Spain	41.645927	2.355756	observation	CREAF - Mosquito Alert	https://www.gbif.org/dataset, DOI: 10.15470/t5a1os
2014	Spain	41.66896	2.258253	observation	CREAF - Mosquito Alert	https://www.gbif.org/dataset, DOI: 10.15470/t5a1os
2014	Spain	41.672234	2.284634	observation	CREAF - Mosquito Alert	https://www.gbif.org/dataset, DOI: 10.15470/t5a1os
2014	Spain	41.67332	2.789797	observation	CREAF - Mosquito Alert	https://www.gbif.org/dataset, DOI: 10.15470/t5a1os
2014	Spain	41.674267	2.789914	observation	CREAF - Mosquito Alert	https://www.gbif.org/dataset, DOI: 10.15470/t5a1os
2014	Spain	41.67436	2.789876	observation	CREAF - Mosquito Alert	https://www.gbif.org/dataset, DOI: 10.15470/t5a1os
2014	Spain	41.674416	2.789554	observation	CREAF - Mosquito Alert	https://www.gbif.org/dataset, DOI: 10.15470/t5a1os
2014	Spain	41.67445	2.782574	observation	CREAF - Mosquito Alert	https://www.gbif.org/dataset, DOI: 10.15470/t5a1os
2014	Spain	41.675290	2.796422	observation	CREAF - Mosquito Alert	https://www.gbif.org/dataset, DOI: 10.15470/t5a1os
2014	Spain	41.675537	2.795203	observation	CREAF - Mosquito Alert	https://www.gbif.org/dataset, DOI: 10.15470/t5a1os
2014	Spain	41.67691	2.787068	observation	CREAF - Mosquito Alert	https://www.gbif.org/dataset, DOI: 10.15470/t5a1os
2014	Spain	41.679935	2.796127	observation	CREAF - Mosquito Alert	https://www.gbif.org/dataset, DOI: 10.15470/t5a1os
2014	Spain	41.68256	1.789876	observation	CREAF - Mosquito Alert	https://www.gbif.org/dataset, DOI: 10.15470/t5a1os
2014	Spain	41.682617	1.789975	observation	CREAF - Mosquito Alert	https://www.gbif.org/dataset, DOI: 10.15470/t5a1os
2014	Spain	41.683075	2.800515	observation	CREAF - Mosquito Alert	https://www.gbif.org/dataset, DOI: 10.15470/t5a1os
2014	Spain	41.68451	1.77594	observation	CREAF - Mosquito Alert	https://www.gbif.org/dataset, DOI: 10.15470/t5a1os
2014	Spain	41.685410	2.795802	observation	CREAF - Mosquito Alert	https://www.gbif.org/dataset, DOI: 10.15470/t5a1os
2014	Spain	41.689160	2.801402	observation	CREAF - Mosquito Alert	https://www.gbif.org/dataset, DOI: 10.15470/t5a1os
2014	Spain	41.690228	2.453901	observation	CREAF - Mosquito Alert	https://www.gbif.org/dataset, DOI: 10.15470/t5a1os
2014	Spain	41.69165	2.829493	observation	CREAF - Mosquito Alert	https://www.gbif.org/dataset, DOI: 10.15470/t5a1os
2014	Spain	41.692050	2.807122	observation	CREAF - Mosquito Alert	https://www.gbif.org/dataset, DOI: 10.15470/t5a1os
2014	Spain	41.69229	2.828202	observation	CREAF - Mosquito Alert	https://www.gbif.org/dataset, DOI: 10.15470/t5a1os
2014	Spain	41.69378	2.807738	observation	CREAF - Mosquito Alert	https://www.gbif.org/dataset, DOI: 10.15470/t5a1os
2014	Spain	41.693855	2.728210	observation	CREAF - Mosquito Alert	https://www.gbif.org/dataset, DOI: 10.15470/t5a1os
2014	Spain	41.694386	2.726628	observation	CREAF - Mosquito Alert	https://www.gbif.org/dataset, DOI: 10.15470/t5a1os
2014	Spain	41.69574	2.200105	observation	CREAF - Mosquito Alert	https://www.gbif.org/dataset, DOI: 10.15470/t5a1os
2014	Spain	41.69588	2.200183	observation	CREAF - Mosquito Alert	https://www.gbif.org/dataset, DOI: 10.15470/t5a1os
2014	Spain	41.696056	2.777309	observation	CREAF - Mosquito Alert	https://www.gbif.org/dataset, DOI: 10.15470/t5a1os
2014	Spain	41.696663	2.719829	observation	CREAF - Mosquito Alert	https://www.gbif.org/dataset, DOI: 10.15470/t5a1os
2014	Spain	41.696663	2.719829	observation	CREAF - Mosquito Alert	https://www.gbif.org/dataset, DOI: 10.15470/t5a1os
2014	Spain	41.697040	2.736208	observation	CREAF - Mosquito Alert	https://www.gbif.org/dataset, DOI: 10.15470/t5a1os
2014	Spain	41.699750	1.792290	observation	CREAF - Mosquito Alert	https://www.gbif.org/dataset, DOI: 10.15470/t5a1os
2014	Spain	41.70003	2.836195	observation	CREAF - Mosquito Alert	https://www.gbif.org/dataset, DOI: 10.15470/t5a1os
2014	Spain	41.70023	2.835776	observation	CREAF - Mosquito Alert	https://www.gbif.org/dataset, DOI: 10.15470/t5a1os
2014	Spain	41.70068	2.845543	observation	CREAF - Mosquito Alert	https://www.gbif.org/dataset, DOI: 10.15470/t5a1os
2014	Spain	41.711857	2.908328	observation	CREAF - Mosquito Alert	https://www.gbif.org/dataset, DOI: 10.15470/t5a1os
2014	Spain	41.714108	2.822826	observation	CREAF - Mosquito Alert	https://www.gbif.org/dataset, DOI: 10.15470/t5a1os
2014	Spain	41.71727	2.852882	observation	CREAF - Mosquito Alert	https://www.gbif.org/dataset, DOI: 10.15470/t5a1os
2014	Spain	41.72024	2.635577	observation	CREAF - Mosquito Alert	https://www.gbif.org/dataset, DOI: 10.15470/t5a1os
2014	Spain	41.72385	2.612092	observation	CREAF - Mosquito Alert	https://www.gbif.org/dataset, DOI: 10.15470/t5a1os
2014	Spain	41.728848	1.817795	observation	CREAF - Mosquito Alert	https://www.gbif.org/dataset, DOI: 10.15470/t5a1os
2014	Spain	41.729070	1.818489	observation	CREAF - Mosquito Alert	https://www.gbif.org/dataset, DOI: 10.15470/t5a1os
2014	Spain	41.729088	1.818630	observation	CREAF - Mosquito Alert	https://www.gbif.org/dataset, DOI: 10.15470/t5a1os
2014	Spain	41.729140	1.818485	observation	CREAF - Mosquito Alert	https://www.gbif.org/dataset, DOI: 10.15470/t5a1os
2014	Spain	41.729286	1.818452	observation	CREAF - Mosquito Alert	https://www.gbif.org/dataset, DOI: 10.15470/t5a1os
2014	Spain	41.736687	1.833813	observation	CREAF - Mosquito Alert	https://www.gbif.org/dataset, DOI: 10.15470/t5a1os
2014	Spain	41.736866	1.83379	observation	CREAF - Mosquito Alert	https://www.gbif.org/dataset, DOI: 10.15470/t5a1os
2014	Spain	41.736893	1.833853	observation	CREAF - Mosquito Alert	https://www.gbif.org/dataset, DOI: 10.15470/t5a1os
2014	Spain	41.76117	2.015612	observation	CREAF - Mosquito Alert	https://www.gbif.org/dataset, DOI: 10.15470/t5a1os
2014	Spain	41.791496	2.573544	observation	CREAF - Mosquito Alert	https://www.gbif.org/dataset, DOI: 10.15470/t5a1os
2014	Spain	41.813854	3.065547	observation	CREAF - Mosquito Alert	https://www.gbif.org/dataset, DOI: 10.15470/t5a1os
2014	Spain	41.837933	2.818569	observation	CREAF - Mosquito Alert	https://www.gbif.org/dataset, DOI: 10.15470/t5a1os
2014	Spain	41.849808	3.090296	observation	CREAF - Mosquito Alert	https://www.gbif.org/dataset, DOI: 10.15470/t5a1os
2014	Spain	41.854800	2.667686	observation	CREAF - Mosquito Alert	https://www.gbif.org/dataset, DOI: 10.15470/t5a1os
2014	Spain	41.858997	3.076841	observation	CREAF - Mosquito Alert	https://www.gbif.org/dataset, DOI: 10.15470/t5a1os
2014	Spain	41.859905	3.001138	observation	CREAF - Mosquito Alert	https://www.gbif.org/dataset, DOI: 10.15470/t5a1os
2014	Spain	41.86339	3.123581	observation	CREAF - Mosquito Alert	https://www.gbif.org/dataset, DOI: 10.15470/t5a1os
2014	Spain	41.89171	3.180016	observation	CREAF - Mosquito Alert	https://www.gbif.org/dataset, DOI: 10.15470/t5a1os
2014	Spain	41.89173	3.180169	observation	CREAF - Mosquito Alert	https://www.gbif.org/dataset, DOI: 10.15470/t5a1os
2014	Spain	41.89181	3.179971	observation	CREAF - Mosquito Alert	https://www.gbif.org/dataset, DOI: 10.15470/t5a1os
2014	Spain	41.89185	3.180073	observation	CREAF - Mosquito Alert	https://www.gbif.org/dataset, DOI: 10.15470/t5a1os
2014	Spain	41.89189	3.180043	observation	CREAF - Mosquito Alert	https://www.gbif.org/dataset, DOI: 10.15470/t5a1os
2014	Spain	41.89204	3.180209	observation	CREAF - Mosquito Alert	https://www.gbif.org/dataset, DOI: 10.15470/t5a1os
2014	Spain	41.910637	1.675257	observation	CREAF - Mosquito Alert	https://www.gbif.org/dataset, DOI: 10.15470/t5a1os
2014	Spain	41.917133	3.164808	observation	CREAF - Mosquito Alert	https://www.gbif.org/dataset, DOI: 10.15470/t5a1os
2014	Spain	41.930126	2.244357	observation	CREAF - Mosquito Alert	https://www.gbif.org/dataset, DOI: 10.15470/t5a1os
2014	Spain	41.93015	2.244347	observation	CREAF - Mosquito Alert	https://www.gbif.org/dataset, DOI: 10.15470/t5a1os
2014	Spain	41.934208	3.218718	observation	CREAF - Mosquito Alert	https://www.gbif.org/dataset, DOI: 10.15470/t5a1os
2014	Spain	41.954860	2.792780	observation	CREAF - Mosquito Alert	https://www.gbif.org/dataset, DOI: 10.15470/t5a1os
2014	Spain	41.96073	3.034149	observation	CREAF - Mosquito Alert	https://www.gbif.org/dataset, DOI: 10.15470/t5a1os
2014	Spain	41.96235	2.829362	observation	CREAF - Mosquito Alert	https://www.gbif.org/dataset, DOI: 10.15470/t5a1os
2014	Spain	41.962444	2.829302	observation	CREAF - Mosquito Alert	https://www.gbif.org/dataset, DOI: 10.15470/t5a1os
2014	Spain	41.96585	2.822215	observation	CREAF - Mosquito Alert	https://www.gbif.org/dataset, DOI: 10.15470/t5a1os
2014	Spain	41.970585	2.792547	observation	CREAF - Mosquito Alert	https://www.gbif.org/dataset, DOI: 10.15470/t5a1os
2014	Spain	41.98306	2.824556	observation	CREAF - Mosquito Alert	https://www.gbif.org/dataset, DOI: 10.15470/t5a1os
2014	Spain	42.097477	1.847868	observation	CREAF - Mosquito Alert	https://www.gbif.org/dataset, DOI: 10.15470/t5a1os
2014	Spain	42.097546	1.847808	observation	CREAF - Mosquito Alert	https://www.gbif.org/dataset, DOI: 10.15470/t5a1os
2014	Spain	42.097553	1.845780	observation	CREAF - Mosquito Alert	https://www.gbif.org/dataset, DOI: 10.15470/t5a1os
2014	Spain	42.09763	1.848021	observation	CREAF - Mosquito Alert	https://www.gbif.org/dataset, DOI: 10.15470/t5a1os
2014	Spain	42.09768	1.84796	observation	CREAF - Mosquito Alert	https://www.gbif.org/dataset, DOI: 10.15470/t5a1os
2014	Spain	42.097694	1.847937	observation	CREAF - Mosquito Alert	https://www.gbif.org/dataset, DOI: 10.15470/t5a1os
2014	Spain	42.097836	1.848021	observation	CREAF - Mosquito Alert	https://www.gbif.org/dataset, DOI: 10.15470/t5a1os
2014	Spain	42.09784	1.847857	observation	CREAF - Mosquito Alert	https://www.gbif.org/dataset, DOI: 10.15470/t5a1os
2014	Spain	42.097862	1.847932	observation	CREAF - Mosquito Alert	https://www.gbif.org/dataset, DOI: 10.15470/t5a1os
2014	Spain	42.098602	1.846896	observation	CREAF - Mosquito Alert	https://www.gbif.org/dataset, DOI: 10.15470/t5a1os
2014	Spain	42.10017	1.840987	observation	CREAF - Mosquito Alert	https://www.gbif.org/dataset, DOI: 10.15470/t5a1os
2014	Spain	42.101067	1.849473	observation	CREAF - Mosquito Alert	https://www.gbif.org/dataset, DOI: 10.15470/t5a1os
2014	Spain	42.113747	3.166978	observation	CREAF - Mosquito Alert	https://www.gbif.org/dataset, DOI: 10.15470/t5a1os
2014	Spain	42.12308	2.761926	observation	CREAF - Mosquito Alert	https://www.gbif.org/dataset, DOI: 10.15470/t5a1os
2014	Spain	42.23135	2.961869	observation	CREAF - Mosquito Alert	https://www.gbif.org/dataset, DOI: 10.15470/t5a1os
2014	Spain	42.254032	3.183880	observation	CREAF - Mosquito Alert	https://www.gbif.org/dataset, DOI: 10.15470/t5a1os
2014	Spain	42.25969	3.183992	observation	CREAF - Mosquito Alert	https://www.gbif.org/dataset, DOI: 10.15470/t5a1os
2014	Spain	42.25974	3.184003	observation	CREAF - Mosquito Alert	https://www.gbif.org/dataset, DOI: 10.15470/t5a1os
2014	Spain	42.25976	3.184023	observation	CREAF - Mosquito Alert	https://www.gbif.org/dataset, DOI: 10.15470/t5a1os
2014	Spain	42.263850	3.070523	observation	CREAF - Mosquito Alert	https://www.gbif.org/dataset, DOI: 10.15470/t5a1os
2014	Spain	42.26791	2.959761	observation	CREAF - Mosquito Alert	https://www.gbif.org/dataset, DOI: 10.15470/t5a1os
2015	Albania	39.769328	20.002964	literature	Sherpa et al. 2019	https://doi.org/10.1111/mec.15071
2015	Albania	40.326201	19.452363	literature	Sherpa et al. 2019	https://doi.org/10.1111/mec.15071
2015	Albania	40.724760	19.561302	literature	Sherpa et al. 2019	https://doi.org/10.1111/mec.15071
2015	Albania	40.758855	19.371225	literature	Sherpa et al. 2019	https://doi.org/10.1111/mec.15071
2015	Albania	40.975130	19.480963	literature	Sherpa et al. 2019	https://doi.org/10.1111/mec.15071
2015	Albania	41.520478	19.519274	literature	Sherpa et al. 2019	https://doi.org/10.1111/mec.15071
2015	Albania	41.807517	19.599900	literature	Sherpa et al. 2019	https://doi.org/10.1111/mec.15071
2015	Croatia	45.522	18.676	literature	Vrućina et al. 2017
2015	France	42.533420	3.061835	observation	CREAF - Mosquito Alert	https://www.gbif.org/dataset, DOI: 10.15470/t5a1os
2015	France	42.666130	2.837506	observation	CREAF - Mosquito Alert	https://www.gbif.org/dataset, DOI: 10.15470/t5a1os
2015	France	43.188370	3.008643	observation	CREAF - Mosquito Alert	https://www.gbif.org/dataset, DOI: 10.15470/t5a1os
2015	France	43.604138	3.847717	literature	Sherpa et al. 2019	https://doi.org/10.1111/mec.15071
2015	France	44.022125	1.352959	literature	Sherpa et al. 2019	https://doi.org/10.1111/mec.15071
2015	France	44.573873	2.080505	literature	Sherpa et al. 2019	https://doi.org/10.1111/mec.15071
2015	France	44.915650	1.838359	literature	Sherpa et al. 2019	https://doi.org/10.1111/mec.15071
2015	France	45.563052	6.258962	literature	Sherpa et al. 2019	https://doi.org/10.1111/mec.15071
2015	France	46.626990	1.245467	literature	Sherpa et al. 2019	https://doi.org/10.1111/mec.15071
2015	France	48.795956	2.463528	literature	Sherpa et al. 2019	https://doi.org/10.1111/mec.15071
2015	France	48.836380	2.445137	literature	Sherpa et al. 2019	https://doi.org/10.1111/mec.15071
2015	Germany	49.41	8.64	literature	Walther et al. 2017	https://doi.org/10.1016/j.actatropica.2016.11.024
2015	Germany	50.891399	11.608327	literature	Kuhlisch et al. 2018	https://doi.org/10.1016/j.actatropica.2018.08.019
2015	Greece	35.311038	24.224730	literature	Patsoula et al. 2017	DOI: 10.1089/vbz.2016.1974
2015	Greece	35.360500	24.263800	literature	Patsoula et al. 2017	DOI: 10.1089/vbz.2016.1974
2015	Greece	35.493778	24.059204	literature	Patsoula et al. 2017	DOI: 10.1089/vbz.2016.1974
2015	Greece	39.214463	26.252809	literature	Patsoula et al. 2017	DOI: 10.1089/vbz.2016.1974
2015	Greece	41.021001	24.160096	literature	Patsoula et al. 2017	DOI: 10.1089/vbz.2016.1974
2015	Greece	41.090207	24.903537	literature	Patsoula et al. 2017	DOI: 10.1089/vbz.2016.1974
2015	Greece	41.118272	25.405614	literature	Patsoula et al. 2017	DOI: 10.1089/vbz.2016.1974
2015	Greece	41.119832	24.864466	literature	Patsoula et al. 2017	DOI: 10.1089/vbz.2016.1974
2015	Greece	41.140783	24.143649	literature	Patsoula et al. 2017	DOI: 10.1089/vbz.2016.1974
2015	Greece	41.191223	23.933068	literature	Patsoula et al. 2017	DOI: 10.1089/vbz.2016.1974
2015	Italy	35.50064	12.60110	literature	Sherpa et al. 2019	https://doi.org/10.1111/mec.15071
2015	Italy	35.50083	12.61984	literature	Sherpa et al. 2019	https://doi.org/10.1111/mec.15071
2015	Italy	35.50145	12.61445	literature	Di Luca et al. 2017	DOI:10.1186/s13071-017-2488-7
2015	Italy	35.50191	12.60136	literature	Di Luca et al. 2017	DOI:10.1186/s13071-017-2488-7
2015	Italy	35.50195	12.60667	literature	Di Luca et al. 2017	DOI:10.1186/s13071-017-2488-7
2015	Italy	35.50293	12.60349	literature	Di Luca et al. 2017	DOI:10.1186/s13071-017-2488-7
2015	Italy	35.50333	12.62083	literature	Di Luca et al. 2017	DOI:10.1186/s13071-017-2488-7
2015	Italy	35.50338	12.59019	literature	Di Luca et al. 2017	DOI:10.1186/s13071-017-2488-7
2015	Italy	35.50417	12.59528	literature	Di Luca et al. 2017	DOI:10.1186/s13071-017-2488-7
2015	Italy	35.50417	12.59528	literature	Di Luca et al. 2017	DOI:10.1186/s13071-017-2488-7
2015	Italy	35.50478	12.61113	literature	Di Luca et al. 2017	DOI:10.1186/s13071-017-2488-7
2015	Italy	35.50500	12.61765	literature	Di Luca et al. 2017	DOI:10.1186/s13071-017-2488-7
2015	Italy	35.50500	12.61806	literature	Di Luca et al. 2017	DOI:10.1186/s13071-017-2488-7
2015	Italy	35.50618	12.60974	literature	Di Luca et al. 2017	DOI:10.1186/s13071-017-2488-7
2015	Italy	35.50639	12.59556	literature	Di Luca et al. 2017	DOI:10.1186/s13071-017-2488-7
2015	Italy	35.50727	12.61354	literature	Di Luca et al. 2017	DOI:10.1186/s13071-017-2488-7
2015	Italy	35.51046	12.61695	literature	Di Luca et al. 2017	DOI:10.1186/s13071-017-2488-7
2015	Italy	35.51048	12.61708	literature	Di Luca et al. 2017	DOI:10.1186/s13071-017-2488-7
2015	Italy	35.51167	12.60194	literature	Di Luca et al. 2017	DOI:10.1186/s13071-017-2488-7
2015	Italy	35.86167	12.86577	literature	Di Luca et al. 2017	DOI:10.1186/s13071-017-2488-7
2015	Italy	36.76088	11.98635	literature	Di Luca et al. 2017	DOI:10.1186/s13071-017-2488-7
2015	Italy	36.76108	11.98576	literature	Di Luca et al. 2017	DOI:10.1186/s13071-017-2488-7
2015	Italy	36.78975	11.97964	literature	Di Luca et al. 2017	DOI:10.1186/s13071-017-2488-7
2015	Italy	36.79397	12.03099	literature	Di Luca et al. 2017	DOI:10.1186/s13071-017-2488-7
2015	Italy	36.79576	11.95997	literature	Di Luca et al. 2017	DOI:10.1186/s13071-017-2488-7
2015	Italy	36.81558	11.98921	literature	Di Luca et al. 2017	DOI:10.1186/s13071-017-2488-7
2015	Italy	36.81593	11.98892	literature	Di Luca et al. 2017	DOI:10.1186/s13071-017-2488-7
2015	Italy	36.81931	11.98613	literature	Di Luca et al. 2017	DOI:10.1186/s13071-017-2488-7
2015	Italy	36.82761	11.94484	literature	Di Luca et al. 2017	DOI:10.1186/s13071-017-2488-7
2015	Italy	36.83011	11.93442	literature	Di Luca et al. 2017	DOI:10.1186/s13071-017-2488-7
2015	Italy	36.83066	11.93982	literature	Di Luca et al. 2017	DOI:10.1186/s13071-017-2488-7
2015	Italy	36.83112	11.94082	literature	Di Luca et al. 2017	DOI:10.1186/s13071-017-2488-7
2015	Italy	36.83435	11.95353	literature	Di Luca et al. 2017	DOI:10.1186/s13071-017-2488-7
2015	Italy	36.83469	11.94465	literature	Di Luca et al. 2017	DOI:10.1186/s13071-017-2488-7
2015	Italy	40.839330	14.246650	literature	Di Luca et al. 2017	DOI:10.1186/s13071-017-2488-7
2015	Italy	41.462198	15.544630	literature	Di Luca et al. 2017	DOI:10.1186/s13071-017-2488-7
2015	Italy	43.615830	13.518915	observation	CREAF - Mosquito Alert	https://www.gbif.org/dataset, DOI: 10.15470/t5a1os
2015	Italy	43.699350	11.162040	literature	Sherpa et al. 2019	https://doi.org/10.1111/mec.15071
2015	Italy	44.640543	11.189305	observation	CREAF - Mosquito Alert	https://www.gbif.org/dataset, DOI: 10.15470/t5a1os
2015	Italy	45.070339	7.686864	literature	Sherpa et al. 2019	https://doi.org/10.1111/mec.15071
2015	Italy	45.219861	12.278794	literature	Sherpa et al. 2019	https://doi.org/10.1111/mec.15071
2015	Italy	45.399036	11.939369	observation	iNaturalist	https://www.inaturalist.org/observations
2015	Slovenia	45.458703	13.659271	literature	Kalan et al. 2017	DOI: https://doi.org/10.1093/jme/tjx150
2015	Slovenia	45.459985	15.254556	literature	Kalan et al. 2017	DOI: https://doi.org/10.1093/jme/tjx150
2015	Slovenia	45.462639	15.252095	literature	Kalan et al. 2017	DOI: https://doi.org/10.1093/jme/tjx150
2015	Slovenia	45.501342	13.931674	literature	Kalan et al. 2017	DOI: https://doi.org/10.1093/jme/tjx150
2015	Slovenia	45.524042	14.147932	literature	Kalan et al. 2017	DOI: https://doi.org/10.1093/jme/tjx150
2015	Slovenia	45.525174	14.146450	literature	Kalan et al. 2017	DOI: https://doi.org/10.1093/jme/tjx150
2015	Slovenia	45.541098	13.659428	literature	Sherpa et al. 2019	https://doi.org/10.1111/mec.15071
2015	Slovenia	45.54229	13.80051	observation	CREAF - Mosquito Alert	https://www.gbif.org/dataset, DOI: 10.15470/t5a1os
2015	Slovenia	45.550266	13.811282	literature	Kalan et al. 2017	DOI: https://doi.org/10.1093/jme/tjx150
2015	Slovenia	45.551733	13.878358	literature	Kalan et al. 2017	DOI: https://doi.org/10.1093/jme/tjx150
2015	Slovenia	45.569077	14.244671	literature	Kalan et al. 2017	DOI: https://doi.org/10.1093/jme/tjx150
2015	Slovenia	45.603274	13.950104	literature	Kalan et al. 2017	DOI: https://doi.org/10.1093/jme/tjx150
2015	Slovenia	45.664506	13.994002	literature	Kalan et al. 2017	DOI: https://doi.org/10.1093/jme/tjx150
2015	Slovenia	45.681509	14.193256	literature	Kalan et al. 2017	DOI: https://doi.org/10.1093/jme/tjx150
2015	Slovenia	45.681509	14.193256	literature	Sherpa et al. 2019	https://doi.org/10.1111/mec.15071
2015	Slovenia	45.681869	13.965412	literature	Kalan et al. 2017	DOI: https://doi.org/10.1093/jme/tjx150
2015	Slovenia	45.711524	13.873801	literature	Kalan et al. 2017	DOI: https://doi.org/10.1093/jme/tjx150
2015	Slovenia	45.722056	14.039802	literature	Kalan et al. 2017	DOI: https://doi.org/10.1093/jme/tjx150
2015	Slovenia	45.757876	14.061850	literature	Kalan et al. 2017	DOI: https://doi.org/10.1093/jme/tjx150
2015	Slovenia	45.772701	14.206421	literature	Kalan et al. 2017	DOI: https://doi.org/10.1093/jme/tjx150
2015	Slovenia	45.772742	14.206214	literature	Kalan et al. 2017	DOI: https://doi.org/10.1093/jme/tjx150
2015	Slovenia	45.796742	15.162261	literature	Kalan et al. 2017	DOI: https://doi.org/10.1093/jme/tjx150
2015	Slovenia	45.813012	15.172454	literature	Kalan et al. 2017	DOI: https://doi.org/10.1093/jme/tjx150
2015	Slovenia	45.813012	15.172454	literature	Sherpa et al. 2019	https://doi.org/10.1111/mec.15071
2015	Slovenia	45.819150	13.747601	literature	Sherpa et al. 2019	https://doi.org/10.1111/mec.15071
2015	Slovenia	45.819220	13.747643	literature	Kalan et al. 2017	DOI: https://doi.org/10.1093/jme/tjx150
2015	Slovenia	45.822027	13.841261	literature	Kalan et al. 2017	DOI: https://doi.org/10.1093/jme/tjx150
2015	Slovenia	45.831694	14.639520	literature	Kalan et al. 2017	DOI: https://doi.org/10.1093/jme/tjx150
2015	Slovenia	45.845240	13.643167	literature	Kalan et al. 2017	DOI: https://doi.org/10.1093/jme/tjx150
2015	Slovenia	45.888156	13.895867	literature	Kalan et al. 2017	DOI: https://doi.org/10.1093/jme/tjx150
2015	Slovenia	45.888156	13.895867	literature	Sherpa et al. 2019	https://doi.org/10.1111/mec.15071
2015	Slovenia	45.890439	14.439899	literature	Kalan et al. 2017	DOI: https://doi.org/10.1093/jme/tjx150
2015	Slovenia	45.899905	15.598562	literature	Kalan et al. 2017	DOI: https://doi.org/10.1093/jme/tjx150
2015	Slovenia	45.899905	15.598562	literature	Sherpa et al. 2019	https://doi.org/10.1111/mec.15071
2015	Slovenia	45.948237	14.660039	literature	Kalan et al. 2017	DOI: https://doi.org/10.1093/jme/tjx150
2015	Slovenia	45.954826	13.651791	literature	Kalan et al. 2017	DOI: https://doi.org/10.1093/jme/tjx150
2015	Slovenia	45.955344	14.658323	literature	Kalan et al. 2017	DOI: https://doi.org/10.1093/jme/tjx150
2015	Slovenia	45.994368	14.035034	literature	Kalan et al. 2017	DOI: https://doi.org/10.1093/jme/tjx150
2015	Slovenia	46.006850	15.308401	literature	Kalan et al. 2017	DOI: https://doi.org/10.1093/jme/tjx150
2015	Slovenia	46.023987	14.407264	literature	Kalan et al. 2017	DOI: https://doi.org/10.1093/jme/tjx150
2015	Slovenia	46.054874	14.835388	literature	Kalan et al. 2017	DOI: https://doi.org/10.1093/jme/tjx150
2015	Slovenia	46.071441	14.532783	literature	Kalan et al. 2017	DOI: https://doi.org/10.1093/jme/tjx150
2015	Slovenia	46.071441	14.532783	literature	Sherpa et al. 2019	https://doi.org/10.1111/mec.15071
2015	Slovenia	46.078931	13.633798	literature	Kalan et al. 2017	DOI: https://doi.org/10.1093/jme/tjx150
2015	Slovenia	46.125949	13.98313	literature	Kalan et al. 2017	DOI: https://doi.org/10.1093/jme/tjx150
2015	Slovenia	46.150902	15.233214	literature	Kalan et al. 2017	DOI: https://doi.org/10.1093/jme/tjx150
2015	Slovenia	46.169869	14.306781	literature	Kalan et al. 2017	DOI: https://doi.org/10.1093/jme/tjx150
2015	Slovenia	46.172084	14.333776	literature	Kalan et al. 2017	DOI: https://doi.org/10.1093/jme/tjx150
2015	Slovenia	46.179767	13.724851	literature	Kalan et al. 2017	DOI: https://doi.org/10.1093/jme/tjx150
2015	Slovenia	46.237832	14.373737	literature	Kalan et al. 2017	DOI: https://doi.org/10.1093/jme/tjx150
2015	Slovenia	46.244473	13.586389	literature	Kalan et al. 2017	DOI: https://doi.org/10.1093/jme/tjx150
2015	Slovenia	46.297943	14.806188	literature	Kalan et al. 2017	DOI: https://doi.org/10.1093/jme/tjx150
2015	Slovenia	46.394147	14.501657	literature	Kalan et al. 2017	DOI: https://doi.org/10.1093/jme/tjx150
2015	Spain	36.44604	-5.092878	observation	CREAF - Mosquito Alert	https://www.gbif.org/dataset, DOI: 10.15470/t5a1os
2015	Spain	36.453587	-5.071391	observation	CREAF - Mosquito Alert	https://www.gbif.org/dataset, DOI: 10.15470/t5a1os
2015	Spain	36.453636	-5.071127	observation	CREAF - Mosquito Alert	https://www.gbif.org/dataset, DOI: 10.15470/t5a1os
2015	Spain	36.463394	-5.126675	observation	CREAF - Mosquito Alert	https://www.gbif.org/dataset, DOI: 10.15470/t5a1os
2015	Spain	36.46343	-5.126692	observation	CREAF - Mosquito Alert	https://www.gbif.org/dataset, DOI: 10.15470/t5a1os
2015	Spain	36.463436	-5.126769	observation	CREAF - Mosquito Alert	https://www.gbif.org/dataset, DOI: 10.15470/t5a1os
2015	Spain	36.486908	-4.755912	observation	CREAF - Mosquito Alert	https://www.gbif.org/dataset, DOI: 10.15470/t5a1os
2015	Spain	36.48705	-4.757311	observation	CREAF - Mosquito Alert	https://www.gbif.org/dataset, DOI: 10.15470/t5a1os
2015	Spain	36.487183	-4.755671	observation	CREAF - Mosquito Alert	https://www.gbif.org/dataset, DOI: 10.15470/t5a1os
2015	Spain	36.489357	-4.725	observation	CREAF - Mosquito Alert	https://www.gbif.org/dataset, DOI: 10.15470/t5a1os
2015	Spain	36.489567	-4.713178	observation	CREAF - Mosquito Alert	https://www.gbif.org/dataset, DOI: 10.15470/t5a1os
2015	Spain	36.489655	-4.713644	observation	CREAF - Mosquito Alert	https://www.gbif.org/dataset, DOI: 10.15470/t5a1os
2015	Spain	36.49049	-4.712243	observation	CREAF - Mosquito Alert	https://www.gbif.org/dataset, DOI: 10.15470/t5a1os
2015	Spain	36.49156	-4.777007	observation	CREAF - Mosquito Alert	https://www.gbif.org/dataset, DOI: 10.15470/t5a1os
2015	Spain	36.491634	-4.776893	observation	CREAF - Mosquito Alert	https://www.gbif.org/dataset, DOI: 10.15470/t5a1os
2015	Spain	36.49165	-4.75082	observation	CREAF - Mosquito Alert	https://www.gbif.org/dataset, DOI: 10.15470/t5a1os
2015	Spain	36.491695	-4.721612	observation	CREAF - Mosquito Alert	https://www.gbif.org/dataset, DOI: 10.15470/t5a1os
2015	Spain	36.491894	-4.721343	observation	CREAF - Mosquito Alert	https://www.gbif.org/dataset, DOI: 10.15470/t5a1os
2015	Spain	36.49389	-4.750299	observation	CREAF - Mosquito Alert	https://www.gbif.org/dataset, DOI: 10.15470/t5a1os
2015	Spain	36.49403	-4.723611	observation	CREAF - Mosquito Alert	https://www.gbif.org/dataset, DOI: 10.15470/t5a1os
2015	Spain	36.49471	-4.750462	observation	CREAF - Mosquito Alert	https://www.gbif.org/dataset, DOI: 10.15470/t5a1os
2015	Spain	36.49515	-4.750501	observation	CREAF - Mosquito Alert	https://www.gbif.org/dataset, DOI: 10.15470/t5a1os
2015	Spain	36.49534	-4.751346	observation	CREAF - Mosquito Alert	https://www.gbif.org/dataset, DOI: 10.15470/t5a1os
2015	Spain	36.49683	-4.729934	observation	CREAF - Mosquito Alert	https://www.gbif.org/dataset, DOI: 10.15470/t5a1os
2015	Spain	36.49735	-4.719522	observation	CREAF - Mosquito Alert	https://www.gbif.org/dataset, DOI: 10.15470/t5a1os
2015	Spain	36.499485	-4.958752	observation	CREAF - Mosquito Alert	https://www.gbif.org/dataset, DOI: 10.15470/t5a1os
2015	Spain	36.503304	-4.713712	observation	CREAF - Mosquito Alert	https://www.gbif.org/dataset, DOI: 10.15470/t5a1os
2015	Spain	36.503387	-4.713549	observation	CREAF - Mosquito Alert	https://www.gbif.org/dataset, DOI: 10.15470/t5a1os
2015	Spain	36.50498	-4.721803	observation	CREAF - Mosquito Alert	https://www.gbif.org/dataset, DOI: 10.15470/t5a1os
2015	Spain	36.50498	-4.721803	observation	CREAF - Mosquito Alert	https://www.gbif.org/dataset, DOI: 10.15470/t5a1os
2015	Spain	36.50534	-4.8039	observation	CREAF - Mosquito Alert	https://www.gbif.org/dataset, DOI: 10.15470/t5a1os
2015	Spain	36.50534	-4.8039	observation	CREAF - Mosquito Alert	https://www.gbif.org/dataset, DOI: 10.15470/t5a1os
2015	Spain	36.506508	-4.661002	observation	CREAF - Mosquito Alert	https://www.gbif.org/dataset, DOI: 10.15470/t5a1os
2015	Spain	36.50976	-4.726148	observation	CREAF - Mosquito Alert	https://www.gbif.org/dataset, DOI: 10.15470/t5a1os
2015	Spain	36.51164	-4.909846	observation	CREAF - Mosquito Alert	https://www.gbif.org/dataset, DOI: 10.15470/t5a1os
2015	Spain	36.51172	-4.909317	observation	CREAF - Mosquito Alert	https://www.gbif.org/dataset, DOI: 10.15470/t5a1os
2015	Spain	36.544292	-4.625306	observation	CREAF - Mosquito Alert	https://www.gbif.org/dataset, DOI: 10.15470/t5a1os
2015	Spain	36.547035	-4.621856	observation	CREAF - Mosquito Alert	https://www.gbif.org/dataset, DOI: 10.15470/t5a1os
2015	Spain	36.55494	-4.643586	observation	CREAF - Mosquito Alert	https://www.gbif.org/dataset, DOI: 10.15470/t5a1os
2015	Spain	36.55495	-4.643543	observation	CREAF - Mosquito Alert	https://www.gbif.org/dataset, DOI: 10.15470/t5a1os
2015	Spain	36.55999	-4.633437	observation	CREAF - Mosquito Alert	https://www.gbif.org/dataset, DOI: 10.15470/t5a1os
2015	Spain	36.56078	-4.606919	observation	CREAF - Mosquito Alert	https://www.gbif.org/dataset, DOI: 10.15470/t5a1os
2015	Spain	36.57086	-4.608129	observation	CREAF - Mosquito Alert	https://www.gbif.org/dataset, DOI: 10.15470/t5a1os
2015	Spain	36.571537	-4.607812	observation	CREAF - Mosquito Alert	https://www.gbif.org/dataset, DOI: 10.15470/t5a1os
2015	Spain	36.571537	-4.607812	observation	CREAF - Mosquito Alert	https://www.gbif.org/dataset, DOI: 10.15470/t5a1os
2015	Spain	36.571537	-4.607812	observation	CREAF - Mosquito Alert	https://www.gbif.org/dataset, DOI: 10.15470/t5a1os
2015	Spain	36.58484	-4.556319	observation	CREAF - Mosquito Alert	https://www.gbif.org/dataset, DOI: 10.15470/t5a1os
2015	Spain	36.584846	-4.55629	observation	CREAF - Mosquito Alert	https://www.gbif.org/dataset, DOI: 10.15470/t5a1os
2015	Spain	36.584892	-4.556249	observation	CREAF - Mosquito Alert	https://www.gbif.org/dataset, DOI: 10.15470/t5a1os
2015	Spain	36.585358	-4.553697	observation	CREAF - Mosquito Alert	https://www.gbif.org/dataset, DOI: 10.15470/t5a1os
2015	Spain	36.58739	-4.549929	observation	CREAF - Mosquito Alert	https://www.gbif.org/dataset, DOI: 10.15470/t5a1os
2015	Spain	36.590397	-4.578008	observation	CREAF - Mosquito Alert	https://www.gbif.org/dataset, DOI: 10.15470/t5a1os
2015	Spain	36.59289	-4.540609	observation	CREAF - Mosquito Alert	https://www.gbif.org/dataset, DOI: 10.15470/t5a1os
2015	Spain	36.59316	-4.533181	observation	CREAF - Mosquito Alert	https://www.gbif.org/dataset, DOI: 10.15470/t5a1os
2015	Spain	36.59323	-4.546344	observation	CREAF - Mosquito Alert	https://www.gbif.org/dataset, DOI: 10.15470/t5a1os
2015	Spain	36.594822	-4.576908	observation	CREAF - Mosquito Alert	https://www.gbif.org/dataset, DOI: 10.15470/t5a1os
2015	Spain	36.596054	-4.575883	observation	CREAF - Mosquito Alert	https://www.gbif.org/dataset, DOI: 10.15470/t5a1os
2015	Spain	36.596054	-4.575883	observation	CREAF - Mosquito Alert	https://www.gbif.org/dataset, DOI: 10.15470/t5a1os
2015	Spain	36.597393	-4.550831	observation	CREAF - Mosquito Alert	https://www.gbif.org/dataset, DOI: 10.15470/t5a1os
2015	Spain	36.59765	-4.550755	observation	CREAF - Mosquito Alert	https://www.gbif.org/dataset, DOI: 10.15470/t5a1os
2015	Spain	36.5978	-4.515795	observation	CREAF - Mosquito Alert	https://www.gbif.org/dataset, DOI: 10.15470/t5a1os
2015	Spain	36.59827	-4.562104	observation	CREAF - Mosquito Alert	https://www.gbif.org/dataset, DOI: 10.15470/t5a1os
2015	Spain	36.59917	-4.541251	observation	CREAF - Mosquito Alert	https://www.gbif.org/dataset, DOI: 10.15470/t5a1os
2015	Spain	36.599777	-4.516675	observation	CREAF - Mosquito Alert	https://www.gbif.org/dataset, DOI: 10.15470/t5a1os
2015	Spain	36.599945	-4.526419	observation	CREAF - Mosquito Alert	https://www.gbif.org/dataset, DOI: 10.15470/t5a1os
2015	Spain	36.60012	-4.526222	observation	CREAF - Mosquito Alert	https://www.gbif.org/dataset, DOI: 10.15470/t5a1os
2015	Spain	36.60019	-4.526253	observation	CREAF - Mosquito Alert	https://www.gbif.org/dataset, DOI: 10.15470/t5a1os
2015	Spain	36.60165	-4.560717	observation	CREAF - Mosquito Alert	https://www.gbif.org/dataset, DOI: 10.15470/t5a1os
2015	Spain	36.601692	-4.560747	observation	CREAF - Mosquito Alert	https://www.gbif.org/dataset, DOI: 10.15470/t5a1os
2015	Spain	36.60321	-4.530567	observation	CREAF - Mosquito Alert	https://www.gbif.org/dataset, DOI: 10.15470/t5a1os
2015	Spain	36.60351	-4.520953	observation	CREAF - Mosquito Alert	https://www.gbif.org/dataset, DOI: 10.15470/t5a1os
2015	Spain	36.60359	-4.526472	observation	CREAF - Mosquito Alert	https://www.gbif.org/dataset, DOI: 10.15470/t5a1os
2015	Spain	36.6036	-4.526517	observation	CREAF - Mosquito Alert	https://www.gbif.org/dataset, DOI: 10.15470/t5a1os
2015	Spain	36.60367	-4.526403	observation	CREAF - Mosquito Alert	https://www.gbif.org/dataset, DOI: 10.15470/t5a1os
2015	Spain	36.6037	-4.527224	observation	CREAF - Mosquito Alert	https://www.gbif.org/dataset, DOI: 10.15470/t5a1os
2015	Spain	36.612305	-4.508038	observation	CREAF - Mosquito Alert	https://www.gbif.org/dataset, DOI: 10.15470/t5a1os
2015	Spain	36.61253	-4.507159	observation	CREAF - Mosquito Alert	https://www.gbif.org/dataset, DOI: 10.15470/t5a1os
2015	Spain	36.61335	-4.522641	observation	CREAF - Mosquito Alert	https://www.gbif.org/dataset, DOI: 10.15470/t5a1os
2015	Spain	36.61671	-4.509922	observation	CREAF - Mosquito Alert	https://www.gbif.org/dataset, DOI: 10.15470/t5a1os
2015	Spain	36.622658	-4.499763	observation	CREAF - Mosquito Alert	https://www.gbif.org/dataset, DOI: 10.15470/t5a1os
2015	Spain	36.627964	-4.495824	observation	CREAF - Mosquito Alert	https://www.gbif.org/dataset, DOI: 10.15470/t5a1os
2015	Spain	36.627964	-4.495796	observation	CREAF - Mosquito Alert	https://www.gbif.org/dataset, DOI: 10.15470/t5a1os
2015	Spain	36.627968	-4.495803	observation	CREAF - Mosquito Alert	https://www.gbif.org/dataset, DOI: 10.15470/t5a1os
2015	Spain	36.63622	-4.49105	observation	CREAF - Mosquito Alert	https://www.gbif.org/dataset, DOI: 10.15470/t5a1os
2015	Spain	36.64112	-4.501545	observation	CREAF - Mosquito Alert	https://www.gbif.org/dataset, DOI: 10.15470/t5a1os
2015	Spain	36.64122	-4.501523	observation	CREAF - Mosquito Alert	https://www.gbif.org/dataset, DOI: 10.15470/t5a1os
2015	Spain	36.64127	-4.501328	observation	CREAF - Mosquito Alert	https://www.gbif.org/dataset, DOI: 10.15470/t5a1os
2015	Spain	36.64127	-4.50147	observation	CREAF - Mosquito Alert	https://www.gbif.org/dataset, DOI: 10.15470/t5a1os
2015	Spain	36.64135	-4.483311	observation	CREAF - Mosquito Alert	https://www.gbif.org/dataset, DOI: 10.15470/t5a1os
2015	Spain	36.64161	-4.501548	observation	CREAF - Mosquito Alert	https://www.gbif.org/dataset, DOI: 10.15470/t5a1os
2015	Spain	36.641987	-4.480443	observation	CREAF - Mosquito Alert	https://www.gbif.org/dataset, DOI: 10.15470/t5a1os
2015	Spain	36.642	-4.480496	observation	CREAF - Mosquito Alert	https://www.gbif.org/dataset, DOI: 10.15470/t5a1os
2015	Spain	36.64348	-4.583105	observation	CREAF - Mosquito Alert	https://www.gbif.org/dataset, DOI: 10.15470/t5a1os
2015	Spain	36.64584	-4.578042	observation	CREAF - Mosquito Alert	https://www.gbif.org/dataset, DOI: 10.15470/t5a1os
2015	Spain	36.650223	-4.671838	observation	CREAF - Mosquito Alert	https://www.gbif.org/dataset, DOI: 10.15470/t5a1os
2015	Spain	36.65529	-4.53843	observation	CREAF - Mosquito Alert	https://www.gbif.org/dataset, DOI: 10.15470/t5a1os
2015	Spain	36.65548	-4.583764	observation	CREAF - Mosquito Alert	https://www.gbif.org/dataset, DOI: 10.15470/t5a1os
2015	Spain	36.655636	-4.583925	observation	CREAF - Mosquito Alert	https://www.gbif.org/dataset, DOI: 10.15470/t5a1os
2015	Spain	36.655636	-4.583925	observation	CREAF - Mosquito Alert	https://www.gbif.org/dataset, DOI: 10.15470/t5a1os
2015	Spain	36.65711	-4.54392	observation	CREAF - Mosquito Alert	https://www.gbif.org/dataset, DOI: 10.15470/t5a1os
2015	Spain	36.657112	-4.541894	observation	CREAF - Mosquito Alert	https://www.gbif.org/dataset, DOI: 10.15470/t5a1os
2015	Spain	36.65713	-4.543906	observation	CREAF - Mosquito Alert	https://www.gbif.org/dataset, DOI: 10.15470/t5a1os
2015	Spain	36.65749	-4.503917	observation	CREAF - Mosquito Alert	https://www.gbif.org/dataset, DOI: 10.15470/t5a1os
2015	Spain	36.65841	-4.541918	observation	CREAF - Mosquito Alert	https://www.gbif.org/dataset, DOI: 10.15470/t5a1os
2015	Spain	36.659836	-4.559533	observation	CREAF - Mosquito Alert	https://www.gbif.org/dataset, DOI: 10.15470/t5a1os
2015	Spain	36.660233	-4.544219	observation	CREAF - Mosquito Alert	https://www.gbif.org/dataset, DOI: 10.15470/t5a1os
2015	Spain	36.661423	-4.568201	observation	CREAF - Mosquito Alert	https://www.gbif.org/dataset, DOI: 10.15470/t5a1os
2015	Spain	36.661484	-4.568124	observation	CREAF - Mosquito Alert	https://www.gbif.org/dataset, DOI: 10.15470/t5a1os
2015	Spain	36.66149	-4.559018	observation	CREAF - Mosquito Alert	https://www.gbif.org/dataset, DOI: 10.15470/t5a1os
2015	Spain	36.6615	-4.568093	observation	CREAF - Mosquito Alert	https://www.gbif.org/dataset, DOI: 10.15470/t5a1os
2015	Spain	36.661785	-4.541912	observation	CREAF - Mosquito Alert	https://www.gbif.org/dataset, DOI: 10.15470/t5a1os
2015	Spain	36.66208	-4.50005	observation	CREAF - Mosquito Alert	https://www.gbif.org/dataset, DOI: 10.15470/t5a1os
2015	Spain	36.66225	-4.499456	observation	CREAF - Mosquito Alert	https://www.gbif.org/dataset, DOI: 10.15470/t5a1os
2015	Spain	36.66461	-4.549171	observation	CREAF - Mosquito Alert	https://www.gbif.org/dataset, DOI: 10.15470/t5a1os
2015	Spain	36.664654	-4.548784	observation	CREAF - Mosquito Alert	https://www.gbif.org/dataset, DOI: 10.15470/t5a1os
2015	Spain	36.66469	-4.55623	observation	CREAF - Mosquito Alert	https://www.gbif.org/dataset, DOI: 10.15470/t5a1os
2015	Spain	36.666035	-4.547823	observation	CREAF - Mosquito Alert	https://www.gbif.org/dataset, DOI: 10.15470/t5a1os
2015	Spain	36.66768	-4.547516	observation	CREAF - Mosquito Alert	https://www.gbif.org/dataset, DOI: 10.15470/t5a1os
2015	Spain	36.713955	-4.236591	observation	CREAF - Mosquito Alert	https://www.gbif.org/dataset, DOI: 10.15470/t5a1os
2015	Spain	36.716072	-4.244121	observation	CREAF - Mosquito Alert	https://www.gbif.org/dataset, DOI: 10.15470/t5a1os
2015	Spain	36.71931	-4.293642	observation	CREAF - Mosquito Alert	https://www.gbif.org/dataset, DOI: 10.15470/t5a1os
2015	Spain	36.719955	-4.294398	observation	CREAF - Mosquito Alert	https://www.gbif.org/dataset, DOI: 10.15470/t5a1os
2015	Spain	36.720234	-4.295991	observation	CREAF - Mosquito Alert	https://www.gbif.org/dataset, DOI: 10.15470/t5a1os
2015	Spain	36.72068	-4.293575	observation	CREAF - Mosquito Alert	https://www.gbif.org/dataset, DOI: 10.15470/t5a1os
2015	Spain	36.725876	-4.363074	observation	CREAF - Mosquito Alert	https://www.gbif.org/dataset, DOI: 10.15470/t5a1os
2015	Spain	36.727345	-4.451507	observation	CREAF - Mosquito Alert	https://www.gbif.org/dataset, DOI: 10.15470/t5a1os
2015	Spain	36.729893	-4.396598	observation	CREAF - Mosquito Alert	https://www.gbif.org/dataset, DOI: 10.15470/t5a1os
2015	Spain	36.7302	-4.435509	observation	CREAF - Mosquito Alert	https://www.gbif.org/dataset, DOI: 10.15470/t5a1os
2015	Spain	36.74847	-3.661618	observation	CREAF - Mosquito Alert	https://www.gbif.org/dataset, DOI: 10.15470/t5a1os
2015	Spain	36.76065	-4.426746	observation	CREAF - Mosquito Alert	https://www.gbif.org/dataset, DOI: 10.15470/t5a1os
2015	Spain	36.9441	-6.187889	observation	CREAF - Mosquito Alert	https://www.gbif.org/dataset, DOI: 10.15470/t5a1os
2015	Spain	37.10741	-1.847758	observation	CREAF - Mosquito Alert	https://www.gbif.org/dataset, DOI: 10.15470/t5a1os
2015	Spain	37.13583	-1.833054	observation	CREAF - Mosquito Alert	https://www.gbif.org/dataset, DOI: 10.15470/t5a1os
2015	Spain	37.13586	-1.833061	observation	CREAF - Mosquito Alert	https://www.gbif.org/dataset, DOI: 10.15470/t5a1os
2015	Spain	37.135864	-1.832944	observation	CREAF - Mosquito Alert	https://www.gbif.org/dataset, DOI: 10.15470/t5a1os
2015	Spain	37.135876	-1.833042	observation	CREAF - Mosquito Alert	https://www.gbif.org/dataset, DOI: 10.15470/t5a1os
2015	Spain	37.135876	-1.833027	observation	CREAF - Mosquito Alert	https://www.gbif.org/dataset, DOI: 10.15470/t5a1os
2015	Spain	37.135944	-1.832988	observation	CREAF - Mosquito Alert	https://www.gbif.org/dataset, DOI: 10.15470/t5a1os
2015	Spain	37.14607	-1.826756	observation	CREAF - Mosquito Alert	https://www.gbif.org/dataset, DOI: 10.15470/t5a1os
2015	Spain	37.18024	-3.608478	observation	CREAF - Mosquito Alert	https://www.gbif.org/dataset, DOI: 10.15470/t5a1os
2015	Spain	37.19382	-3.616488	observation	CREAF - Mosquito Alert	https://www.gbif.org/dataset, DOI: 10.15470/t5a1os
2015	Spain	37.38844	-5.994589	observation	CREAF - Mosquito Alert	https://www.gbif.org/dataset, DOI: 10.15470/t5a1os
2015	Spain	37.40497	-1.583026	observation	CREAF - Mosquito Alert	https://www.gbif.org/dataset, DOI: 10.15470/t5a1os
2015	Spain	37.4091	-1.577154	observation	CREAF - Mosquito Alert	https://www.gbif.org/dataset, DOI: 10.15470/t5a1os
2015	Spain	37.43031	-1.499116	observation	CREAF - Mosquito Alert	https://www.gbif.org/dataset, DOI: 10.15470/t5a1os
2015	Spain	37.4329	-1.509403	observation	CREAF - Mosquito Alert	https://www.gbif.org/dataset, DOI: 10.15470/t5a1os
2015	Spain	37.4329	-1.509432	observation	CREAF - Mosquito Alert	https://www.gbif.org/dataset, DOI: 10.15470/t5a1os
2015	Spain	37.567467	-1.178451	observation	CREAF - Mosquito Alert	https://www.gbif.org/dataset, DOI: 10.15470/t5a1os
2015	Spain	37.5899	-0.852623	observation	CREAF - Mosquito Alert	https://www.gbif.org/dataset, DOI: 10.15470/t5a1os
2015	Spain	37.602325	-0.980031	observation	CREAF - Mosquito Alert	https://www.gbif.org/dataset, DOI: 10.15470/t5a1os
2015	Spain	37.603027	-1.314799	observation	CREAF - Mosquito Alert	https://www.gbif.org/dataset, DOI: 10.15470/t5a1os
2015	Spain	37.603058	-1.31458	observation	CREAF - Mosquito Alert	https://www.gbif.org/dataset, DOI: 10.15470/t5a1os
2015	Spain	37.6062	-0.994939	observation	CREAF - Mosquito Alert	https://www.gbif.org/dataset, DOI: 10.15470/t5a1os
2015	Spain	37.60704	-0.986861	observation	CREAF - Mosquito Alert	https://www.gbif.org/dataset, DOI: 10.15470/t5a1os
2015	Spain	37.60724	-0.981512	observation	CREAF - Mosquito Alert	https://www.gbif.org/dataset, DOI: 10.15470/t5a1os
2015	Spain	37.61162	-0.984346	observation	CREAF - Mosquito Alert	https://www.gbif.org/dataset, DOI: 10.15470/t5a1os
2015	Spain	37.613056	-0.988113	observation	CREAF - Mosquito Alert	https://www.gbif.org/dataset, DOI: 10.15470/t5a1os
2015	Spain	37.614353	-0.996761	observation	CREAF - Mosquito Alert	https://www.gbif.org/dataset, DOI: 10.15470/t5a1os
2015	Spain	37.615547	-1.022555	observation	CREAF - Mosquito Alert	https://www.gbif.org/dataset, DOI: 10.15470/t5a1os
2015	Spain	37.615757	-1.022089	observation	CREAF - Mosquito Alert	https://www.gbif.org/dataset, DOI: 10.15470/t5a1os
2015	Spain	37.61757	-1.031583	observation	CREAF - Mosquito Alert	https://www.gbif.org/dataset, DOI: 10.15470/t5a1os
2015	Spain	37.6176	-1.031688	observation	CREAF - Mosquito Alert	https://www.gbif.org/dataset, DOI: 10.15470/t5a1os
2015	Spain	37.61761	-1.031664	observation	CREAF - Mosquito Alert	https://www.gbif.org/dataset, DOI: 10.15470/t5a1os
2015	Spain	37.617653	-1.031732	observation	CREAF - Mosquito Alert	https://www.gbif.org/dataset, DOI: 10.15470/t5a1os
2015	Spain	37.6305	-1.044981	observation	CREAF - Mosquito Alert	https://www.gbif.org/dataset, DOI: 10.15470/t5a1os
2015	Spain	37.630596	-0.93074	observation	CREAF - Mosquito Alert	https://www.gbif.org/dataset, DOI: 10.15470/t5a1os
2015	Spain	37.63222	-0.989105	observation	CREAF - Mosquito Alert	https://www.gbif.org/dataset, DOI: 10.15470/t5a1os
2015	Spain	37.63306	-0.708379	observation	CREAF - Mosquito Alert	https://www.gbif.org/dataset, DOI: 10.15470/t5a1os
2015	Spain	37.634865	-1.013522	observation	CREAF - Mosquito Alert	https://www.gbif.org/dataset, DOI: 10.15470/t5a1os
2015	Spain	37.635357	-1.00093	observation	CREAF - Mosquito Alert	https://www.gbif.org/dataset, DOI: 10.15470/t5a1os
2015	Spain	37.642624	-1.010645	observation	CREAF - Mosquito Alert	https://www.gbif.org/dataset, DOI: 10.15470/t5a1os
2015	Spain	37.64269	-1.010766	observation	CREAF - Mosquito Alert	https://www.gbif.org/dataset, DOI: 10.15470/t5a1os
2015	Spain	37.64269	-1.010766	observation	CREAF - Mosquito Alert	https://www.gbif.org/dataset, DOI: 10.15470/t5a1os
2015	Spain	37.688473	-1.020706	observation	CREAF - Mosquito Alert	https://www.gbif.org/dataset, DOI: 10.15470/t5a1os
2015	Spain	37.79717	-0.836883	observation	CREAF - Mosquito Alert	https://www.gbif.org/dataset, DOI: 10.15470/t5a1os
2015	Spain	37.7972	-0.836625	observation	CREAF - Mosquito Alert	https://www.gbif.org/dataset, DOI: 10.15470/t5a1os
2015	Spain	37.798443	-0.817389	observation	CREAF - Mosquito Alert	https://www.gbif.org/dataset, DOI: 10.15470/t5a1os
2015	Spain	37.80594	-0.834041	observation	CREAF - Mosquito Alert	https://www.gbif.org/dataset, DOI: 10.15470/t5a1os
2015	Spain	37.80643	-0.802214	observation	CREAF - Mosquito Alert	https://www.gbif.org/dataset, DOI: 10.15470/t5a1os
2015	Spain	37.806885	-0.838485	observation	CREAF - Mosquito Alert	https://www.gbif.org/dataset, DOI: 10.15470/t5a1os
2015	Spain	37.80812	-0.830023	observation	CREAF - Mosquito Alert	https://www.gbif.org/dataset, DOI: 10.15470/t5a1os
2015	Spain	37.817867	-0.803771	observation	CREAF - Mosquito Alert	https://www.gbif.org/dataset, DOI: 10.15470/t5a1os
2015	Spain	37.81799	-0.804117	observation	CREAF - Mosquito Alert	https://www.gbif.org/dataset, DOI: 10.15470/t5a1os
2015	Spain	37.819553	-0.787324	observation	CREAF - Mosquito Alert	https://www.gbif.org/dataset, DOI: 10.15470/t5a1os
2015	Spain	37.819553	-0.787325	observation	CREAF - Mosquito Alert	https://www.gbif.org/dataset, DOI: 10.15470/t5a1os
2015	Spain	37.823353	-0.779341	observation	CREAF - Mosquito Alert	https://www.gbif.org/dataset, DOI: 10.15470/t5a1os
2015	Spain	37.841602	-0.77128	observation	CREAF - Mosquito Alert	https://www.gbif.org/dataset, DOI: 10.15470/t5a1os
2015	Spain	37.85483	-1.425132	observation	CREAF - Mosquito Alert	https://www.gbif.org/dataset, DOI: 10.15470/t5a1os
2015	Spain	37.85625	-0.805595	observation	CREAF - Mosquito Alert	https://www.gbif.org/dataset, DOI: 10.15470/t5a1os
2015	Spain	37.910107	-1.165167	observation	CREAF - Mosquito Alert	https://www.gbif.org/dataset, DOI: 10.15470/t5a1os
2015	Spain	37.919857	-1.177152	observation	CREAF - Mosquito Alert	https://www.gbif.org/dataset, DOI: 10.15470/t5a1os
2015	Spain	37.932014	-1.138404	observation	CREAF - Mosquito Alert	https://www.gbif.org/dataset, DOI: 10.15470/t5a1os
2015	Spain	37.932735	-1.208322	observation	CREAF - Mosquito Alert	https://www.gbif.org/dataset, DOI: 10.15470/t5a1os
2015	Spain	37.935925	-1.128832	observation	CREAF - Mosquito Alert	https://www.gbif.org/dataset, DOI: 10.15470/t5a1os
2015	Spain	37.936314	-1.136518	observation	CREAF - Mosquito Alert	https://www.gbif.org/dataset, DOI: 10.15470/t5a1os
2015	Spain	37.9364	-1.131898	observation	CREAF - Mosquito Alert	https://www.gbif.org/dataset, DOI: 10.15470/t5a1os
2015	Spain	37.9364	-1.131898	observation	CREAF - Mosquito Alert	https://www.gbif.org/dataset, DOI: 10.15470/t5a1os
2015	Spain	37.93648	-1.131743	observation	CREAF - Mosquito Alert	https://www.gbif.org/dataset, DOI: 10.15470/t5a1os
2015	Spain	37.93669	-1.135945	observation	CREAF - Mosquito Alert	https://www.gbif.org/dataset, DOI: 10.15470/t5a1os
2015	Spain	37.936836	-1.136041	observation	CREAF - Mosquito Alert	https://www.gbif.org/dataset, DOI: 10.15470/t5a1os
2015	Spain	37.939518	-1.159812	observation	CREAF - Mosquito Alert	https://www.gbif.org/dataset, DOI: 10.15470/t5a1os
2015	Spain	37.94955	-1.113542	observation	CREAF - Mosquito Alert	https://www.gbif.org/dataset, DOI: 10.15470/t5a1os
2015	Spain	37.95418	-1.148333	observation	CREAF - Mosquito Alert	https://www.gbif.org/dataset, DOI: 10.15470/t5a1os
2015	Spain	37.954277	-1.148651	observation	CREAF - Mosquito Alert	https://www.gbif.org/dataset, DOI: 10.15470/t5a1os
2015	Spain	37.9588	-0.704981	observation	CREAF - Mosquito Alert	https://www.gbif.org/dataset, DOI: 10.15470/t5a1os
2015	Spain	37.96128	-1.219548	observation	CREAF - Mosquito Alert	https://www.gbif.org/dataset, DOI: 10.15470/t5a1os
2015	Spain	37.96133	-1.219535	observation	CREAF - Mosquito Alert	https://www.gbif.org/dataset, DOI: 10.15470/t5a1os
2015	Spain	37.96648	-1.155484	observation	CREAF - Mosquito Alert	https://www.gbif.org/dataset, DOI: 10.15470/t5a1os
2015	Spain	37.96945	-1.121661	observation	CREAF - Mosquito Alert	https://www.gbif.org/dataset, DOI: 10.15470/t5a1os
2015	Spain	37.971188	-1.222722	observation	CREAF - Mosquito Alert	https://www.gbif.org/dataset, DOI: 10.15470/t5a1os
2015	Spain	37.972366	-1.185278	observation	CREAF - Mosquito Alert	https://www.gbif.org/dataset, DOI: 10.15470/t5a1os
2015	Spain	37.972412	-1.185092	observation	CREAF - Mosquito Alert	https://www.gbif.org/dataset, DOI: 10.15470/t5a1os
2015	Spain	37.975075	-1.122817	observation	CREAF - Mosquito Alert	https://www.gbif.org/dataset, DOI: 10.15470/t5a1os
2015	Spain	37.975754	-1.124714	observation	CREAF - Mosquito Alert	https://www.gbif.org/dataset, DOI: 10.15470/t5a1os
2015	Spain	37.97745	-1.169144	observation	CREAF - Mosquito Alert	https://www.gbif.org/dataset, DOI: 10.15470/t5a1os
2015	Spain	37.978832	-1.22075	observation	CREAF - Mosquito Alert	https://www.gbif.org/dataset, DOI: 10.15470/t5a1os
2015	Spain	37.978836	-1.220772	observation	CREAF - Mosquito Alert	https://www.gbif.org/dataset, DOI: 10.15470/t5a1os
2015	Spain	37.978836	-1.220767	observation	CREAF - Mosquito Alert	https://www.gbif.org/dataset, DOI: 10.15470/t5a1os
2015	Spain	37.97884	-1.220816	observation	CREAF - Mosquito Alert	https://www.gbif.org/dataset, DOI: 10.15470/t5a1os
2015	Spain	37.97884	-1.220816	observation	CREAF - Mosquito Alert	https://www.gbif.org/dataset, DOI: 10.15470/t5a1os
2015	Spain	37.978855	-1.22079	observation	CREAF - Mosquito Alert	https://www.gbif.org/dataset, DOI: 10.15470/t5a1os
2015	Spain	37.978966	-1.220781	observation	CREAF - Mosquito Alert	https://www.gbif.org/dataset, DOI: 10.15470/t5a1os
2015	Spain	37.97999	-1.087355	observation	CREAF - Mosquito Alert	https://www.gbif.org/dataset, DOI: 10.15470/t5a1os
2015	Spain	37.980885	-1.122439	observation	CREAF - Mosquito Alert	https://www.gbif.org/dataset, DOI: 10.15470/t5a1os
2015	Spain	37.98983	-1.127669	observation	CREAF - Mosquito Alert	https://www.gbif.org/dataset, DOI: 10.15470/t5a1os
2015	Spain	37.99295	-1.196012	observation	CREAF - Mosquito Alert	https://www.gbif.org/dataset, DOI: 10.15470/t5a1os
2015	Spain	37.993927	-1.083173	observation	CREAF - Mosquito Alert	https://www.gbif.org/dataset, DOI: 10.15470/t5a1os
2015	Spain	37.99396	-0.69129	observation	CREAF - Mosquito Alert	https://www.gbif.org/dataset, DOI: 10.15470/t5a1os
2015	Spain	37.9943	-1.128112	observation	CREAF - Mosquito Alert	https://www.gbif.org/dataset, DOI: 10.15470/t5a1os
2015	Spain	37.996296	-1.120394	observation	CREAF - Mosquito Alert	https://www.gbif.org/dataset, DOI: 10.15470/t5a1os
2015	Spain	37.99662	-1.186972	observation	CREAF - Mosquito Alert	https://www.gbif.org/dataset, DOI: 10.15470/t5a1os
2015	Spain	37.99741	-1.124291	observation	CREAF - Mosquito Alert	https://www.gbif.org/dataset, DOI: 10.15470/t5a1os
2015	Spain	37.99741	-1.124291	observation	CREAF - Mosquito Alert	https://www.gbif.org/dataset, DOI: 10.15470/t5a1os
2015	Spain	37.99788	-1.123262	observation	CREAF - Mosquito Alert	https://www.gbif.org/dataset, DOI: 10.15470/t5a1os
2015	Spain	37.99825	-1.147841	observation	CREAF - Mosquito Alert	https://www.gbif.org/dataset, DOI: 10.15470/t5a1os
2015	Spain	37.99865	-1.125569	observation	CREAF - Mosquito Alert	https://www.gbif.org/dataset, DOI: 10.15470/t5a1os
2015	Spain	37.99865	-1.125319	observation	CREAF - Mosquito Alert	https://www.gbif.org/dataset, DOI: 10.15470/t5a1os
2015	Spain	37.998882	-1.125895	observation	CREAF - Mosquito Alert	https://www.gbif.org/dataset, DOI: 10.15470/t5a1os
2015	Spain	37.998882	-1.125937	observation	CREAF - Mosquito Alert	https://www.gbif.org/dataset, DOI: 10.15470/t5a1os
2015	Spain	37.99894	-1.134228	observation	CREAF - Mosquito Alert	https://www.gbif.org/dataset, DOI: 10.15470/t5a1os
2015	Spain	37.99909	-1.133954	observation	CREAF - Mosquito Alert	https://www.gbif.org/dataset, DOI: 10.15470/t5a1os
2015	Spain	38.0004	-1.129437	observation	CREAF - Mosquito Alert	https://www.gbif.org/dataset, DOI: 10.15470/t5a1os
2015	Spain	38.00145	-1.125077	observation	CREAF - Mosquito Alert	https://www.gbif.org/dataset, DOI: 10.15470/t5a1os
2015	Spain	38.00172	-1.125732	observation	CREAF - Mosquito Alert	https://www.gbif.org/dataset, DOI: 10.15470/t5a1os
2015	Spain	38.001724	-1.132986	observation	CREAF - Mosquito Alert	https://www.gbif.org/dataset, DOI: 10.15470/t5a1os
2015	Spain	38.002064	-1.146119	observation	CREAF - Mosquito Alert	https://www.gbif.org/dataset, DOI: 10.15470/t5a1os
2015	Spain	38.00508	-1.11434	observation	CREAF - Mosquito Alert	https://www.gbif.org/dataset, DOI: 10.15470/t5a1os
2015	Spain	38.00638	-1.139717	observation	CREAF - Mosquito Alert	https://www.gbif.org/dataset, DOI: 10.15470/t5a1os
2015	Spain	38.007984	-1.128863	observation	CREAF - Mosquito Alert	https://www.gbif.org/dataset, DOI: 10.15470/t5a1os
2015	Spain	38.00888	-1.153858	observation	CREAF - Mosquito Alert	https://www.gbif.org/dataset, DOI: 10.15470/t5a1os
2015	Spain	38.012905	-1.114674	observation	CREAF - Mosquito Alert	https://www.gbif.org/dataset, DOI: 10.15470/t5a1os
2015	Spain	38.01426	-1.241476	observation	CREAF - Mosquito Alert	https://www.gbif.org/dataset, DOI: 10.15470/t5a1os
2015	Spain	38.021942	-0.694771	observation	CREAF - Mosquito Alert	https://www.gbif.org/dataset, DOI: 10.15470/t5a1os
2015	Spain	38.021954	-0.694727	observation	CREAF - Mosquito Alert	https://www.gbif.org/dataset, DOI: 10.15470/t5a1os
2015	Spain	38.022182	-0.694693	observation	CREAF - Mosquito Alert	https://www.gbif.org/dataset, DOI: 10.15470/t5a1os
2015	Spain	38.055862	-0.709558	observation	CREAF - Mosquito Alert	https://www.gbif.org/dataset, DOI: 10.15470/t5a1os
2015	Spain	38.055866	-0.709412	observation	CREAF - Mosquito Alert	https://www.gbif.org/dataset, DOI: 10.15470/t5a1os
2015	Spain	38.077724	-0.729586	observation	CREAF - Mosquito Alert	https://www.gbif.org/dataset, DOI: 10.15470/t5a1os
2015	Spain	38.077965	-0.72767	observation	CREAF - Mosquito Alert	https://www.gbif.org/dataset, DOI: 10.15470/t5a1os
2015	Spain	38.091263	-1.290955	observation	CREAF - Mosquito Alert	https://www.gbif.org/dataset, DOI: 10.15470/t5a1os
2015	Spain	38.096725	-0.778533	observation	CREAF - Mosquito Alert	https://www.gbif.org/dataset, DOI: 10.15470/t5a1os
2015	Spain	38.129215	-0.687404	observation	CREAF - Mosquito Alert	https://www.gbif.org/dataset, DOI: 10.15470/t5a1os
2015	Spain	38.13294	-0.682692	observation	CREAF - Mosquito Alert	https://www.gbif.org/dataset, DOI: 10.15470/t5a1os
2015	Spain	38.135223	-0.681717	observation	CREAF - Mosquito Alert	https://www.gbif.org/dataset, DOI: 10.15470/t5a1os
2015	Spain	38.1353	-0.681623	observation	CREAF - Mosquito Alert	https://www.gbif.org/dataset, DOI: 10.15470/t5a1os
2015	Spain	38.135315	-0.68168	observation	CREAF - Mosquito Alert	https://www.gbif.org/dataset, DOI: 10.15470/t5a1os
2015	Spain	38.135353	-0.681825	observation	CREAF - Mosquito Alert	https://www.gbif.org/dataset, DOI: 10.15470/t5a1os
2015	Spain	38.135353	-0.681825	observation	CREAF - Mosquito Alert	https://www.gbif.org/dataset, DOI: 10.15470/t5a1os
2015	Spain	38.135384	-0.681853	observation	CREAF - Mosquito Alert	https://www.gbif.org/dataset, DOI: 10.15470/t5a1os
2015	Spain	38.1354	-0.681865	observation	CREAF - Mosquito Alert	https://www.gbif.org/dataset, DOI: 10.15470/t5a1os
2015	Spain	38.1354	-0.681865	observation	CREAF - Mosquito Alert	https://www.gbif.org/dataset, DOI: 10.15470/t5a1os
2015	Spain	38.1354	-0.681866	observation	CREAF - Mosquito Alert	https://www.gbif.org/dataset, DOI: 10.15470/t5a1os
2015	Spain	38.1354	-0.681866	observation	CREAF - Mosquito Alert	https://www.gbif.org/dataset, DOI: 10.15470/t5a1os
2015	Spain	38.135506	-0.681905	observation	CREAF - Mosquito Alert	https://www.gbif.org/dataset, DOI: 10.15470/t5a1os
2015	Spain	38.1523	-0.641239	observation	CREAF - Mosquito Alert	https://www.gbif.org/dataset, DOI: 10.15470/t5a1os
2015	Spain	38.15256	-0.641174	observation	CREAF - Mosquito Alert	https://www.gbif.org/dataset, DOI: 10.15470/t5a1os
2015	Spain	38.155403	-0.639177	observation	CREAF - Mosquito Alert	https://www.gbif.org/dataset, DOI: 10.15470/t5a1os
2015	Spain	38.22061	-0.518564	observation	CREAF - Mosquito Alert	https://www.gbif.org/dataset, DOI: 10.15470/t5a1os
2015	Spain	38.233536	-0.52037	observation	CREAF - Mosquito Alert	https://www.gbif.org/dataset, DOI: 10.15470/t5a1os
2015	Spain	38.233795	-0.520976	observation	CREAF - Mosquito Alert	https://www.gbif.org/dataset, DOI: 10.15470/t5a1os
2015	Spain	38.23721	-0.5356	observation	CREAF - Mosquito Alert	https://www.gbif.org/dataset, DOI: 10.15470/t5a1os
2015	Spain	38.24	-0.51	observation	Banco de Datos de la Biodiversidad de la Comunitat Valenciana	https://registros.gbif.es/occurrences
2015	Spain	38.347813	-0.476434	observation	CREAF - Mosquito Alert	https://www.gbif.org/dataset, DOI: 10.15470/t5a1os
2015	Spain	38.356026	-0.415573	observation	CREAF - Mosquito Alert	https://www.gbif.org/dataset, DOI: 10.15470/t5a1os
2015	Spain	38.358025	-0.428607	observation	CREAF - Mosquito Alert	https://www.gbif.org/dataset, DOI: 10.15470/t5a1os
2015	Spain	38.35805	-0.428571	observation	CREAF - Mosquito Alert	https://www.gbif.org/dataset, DOI: 10.15470/t5a1os
2015	Spain	38.364773	-0.441036	observation	CREAF - Mosquito Alert	https://www.gbif.org/dataset, DOI: 10.15470/t5a1os
2015	Spain	38.36538	-0.451142	observation	CREAF - Mosquito Alert	https://www.gbif.org/dataset, DOI: 10.15470/t5a1os
2015	Spain	38.366203	-0.415353	observation	CREAF - Mosquito Alert	https://www.gbif.org/dataset, DOI: 10.15470/t5a1os
2015	Spain	38.367863	-0.434689	observation	CREAF - Mosquito Alert	https://www.gbif.org/dataset, DOI: 10.15470/t5a1os
2015	Spain	38.36799	-0.435025	observation	CREAF - Mosquito Alert	https://www.gbif.org/dataset, DOI: 10.15470/t5a1os
2015	Spain	38.370434	-0.436953	observation	CREAF - Mosquito Alert	https://www.gbif.org/dataset, DOI: 10.15470/t5a1os
2015	Spain	38.370533	-0.432337	observation	CREAF - Mosquito Alert	https://www.gbif.org/dataset, DOI: 10.15470/t5a1os
2015	Spain	38.383644	-0.424301	observation	CREAF - Mosquito Alert	https://www.gbif.org/dataset, DOI: 10.15470/t5a1os
2015	Spain	38.38365	-0.42429	observation	CREAF - Mosquito Alert	https://www.gbif.org/dataset, DOI: 10.15470/t5a1os
2015	Spain	38.383656	-0.424336	observation	CREAF - Mosquito Alert	https://www.gbif.org/dataset, DOI: 10.15470/t5a1os
2015	Spain	38.38408	-0.426051	observation	CREAF - Mosquito Alert	https://www.gbif.org/dataset, DOI: 10.15470/t5a1os
2015	Spain	38.38572	-0.452775	observation	CREAF - Mosquito Alert	https://www.gbif.org/dataset, DOI: 10.15470/t5a1os
2015	Spain	38.38726	-0.488971	observation	CREAF - Mosquito Alert	https://www.gbif.org/dataset, DOI: 10.15470/t5a1os
2015	Spain	38.387276	-0.429547	observation	CREAF - Mosquito Alert	https://www.gbif.org/dataset, DOI: 10.15470/t5a1os
2015	Spain	38.387833	-0.51434	observation	CREAF - Mosquito Alert	https://www.gbif.org/dataset, DOI: 10.15470/t5a1os
2015	Spain	38.38786	-0.514399	observation	CREAF - Mosquito Alert	https://www.gbif.org/dataset, DOI: 10.15470/t5a1os
2015	Spain	38.38786	-0.514399	observation	CREAF - Mosquito Alert	https://www.gbif.org/dataset, DOI: 10.15470/t5a1os
2015	Spain	38.38802	-0.429339	observation	CREAF - Mosquito Alert	https://www.gbif.org/dataset, DOI: 10.15470/t5a1os
2015	Spain	38.396194	-0.408298	observation	CREAF - Mosquito Alert	https://www.gbif.org/dataset, DOI: 10.15470/t5a1os
2015	Spain	38.39766	-0.431907	observation	CREAF - Mosquito Alert	https://www.gbif.org/dataset, DOI: 10.15470/t5a1os
2015	Spain	38.401855	-0.431381	observation	CREAF - Mosquito Alert	https://www.gbif.org/dataset, DOI: 10.15470/t5a1os
2015	Spain	38.404415	-0.412961	observation	CREAF - Mosquito Alert	https://www.gbif.org/dataset, DOI: 10.15470/t5a1os
2015	Spain	38.40527	-0.450321	observation	CREAF - Mosquito Alert	https://www.gbif.org/dataset, DOI: 10.15470/t5a1os
2015	Spain	38.40576	-0.433528	observation	CREAF - Mosquito Alert	https://www.gbif.org/dataset, DOI: 10.15470/t5a1os
2015	Spain	38.41337	-0.444597	observation	CREAF - Mosquito Alert	https://www.gbif.org/dataset, DOI: 10.15470/t5a1os
2015	Spain	38.503563	-0.246692	observation	CREAF - Mosquito Alert	https://www.gbif.org/dataset, DOI: 10.15470/t5a1os
2015	Spain	38.50933	-0.229659	observation	CREAF - Mosquito Alert	https://www.gbif.org/dataset, DOI: 10.15470/t5a1os
2015	Spain	38.54176	-0.137452	observation	CREAF - Mosquito Alert	https://www.gbif.org/dataset, DOI: 10.15470/t5a1os
2015	Spain	38.547516	-0.101177	observation	CREAF - Mosquito Alert	https://www.gbif.org/dataset, DOI: 10.15470/t5a1os
2015	Spain	38.57175	-0.097361	observation	CREAF - Mosquito Alert	https://www.gbif.org/dataset, DOI: 10.15470/t5a1os
2015	Spain	38.57274	-0.169853	observation	CREAF - Mosquito Alert	https://www.gbif.org/dataset, DOI: 10.15470/t5a1os
2015	Spain	38.58827	-0.106868	observation	CREAF - Mosquito Alert	https://www.gbif.org/dataset, DOI: 10.15470/t5a1os
2015	Spain	38.59042	-0.131588	observation	CREAF - Mosquito Alert	https://www.gbif.org/dataset, DOI: 10.15470/t5a1os
2015	Spain	38.59044	-0.13159	observation	CREAF - Mosquito Alert	https://www.gbif.org/dataset, DOI: 10.15470/t5a1os
2015	Spain	38.590527	-0.1316	observation	CREAF - Mosquito Alert	https://www.gbif.org/dataset, DOI: 10.15470/t5a1os
2015	Spain	38.590538	-0.131595	observation	CREAF - Mosquito Alert	https://www.gbif.org/dataset, DOI: 10.15470/t5a1os
2015	Spain	38.590538	-0.131594	observation	CREAF - Mosquito Alert	https://www.gbif.org/dataset, DOI: 10.15470/t5a1os
2015	Spain	38.591095	-0.132981	observation	CREAF - Mosquito Alert	https://www.gbif.org/dataset, DOI: 10.15470/t5a1os
2015	Spain	38.59112	-0.133003	observation	CREAF - Mosquito Alert	https://www.gbif.org/dataset, DOI: 10.15470/t5a1os
2015	Spain	38.59263	-0.054966	observation	CREAF - Mosquito Alert	https://www.gbif.org/dataset, DOI: 10.15470/t5a1os
2015	Spain	38.59626	-0.05049	observation	CREAF - Mosquito Alert	https://www.gbif.org/dataset, DOI: 10.15470/t5a1os
2015	Spain	38.600105	-0.058175	observation	CREAF - Mosquito Alert	https://www.gbif.org/dataset, DOI: 10.15470/t5a1os
2015	Spain	38.60175	-0.054887	observation	CREAF - Mosquito Alert	https://www.gbif.org/dataset, DOI: 10.15470/t5a1os
2015	Spain	38.6018	-0.05488	observation	CREAF - Mosquito Alert	https://www.gbif.org/dataset, DOI: 10.15470/t5a1os
2015	Spain	38.603558	-0.042837	observation	CREAF - Mosquito Alert	https://www.gbif.org/dataset, DOI: 10.15470/t5a1os
2015	Spain	38.60387	-0.041985	observation	CREAF - Mosquito Alert	https://www.gbif.org/dataset, DOI: 10.15470/t5a1os
2015	Spain	38.611492	-0.127304	observation	CREAF - Mosquito Alert	https://www.gbif.org/dataset, DOI: 10.15470/t5a1os
2015	Spain	38.611576	-0.127312	observation	CREAF - Mosquito Alert	https://www.gbif.org/dataset, DOI: 10.15470/t5a1os
2015	Spain	38.61761	-0.144208	observation	CREAF - Mosquito Alert	https://www.gbif.org/dataset, DOI: 10.15470/t5a1os
2015	Spain	38.61903	-0.035874	observation	CREAF - Mosquito Alert	https://www.gbif.org/dataset, DOI: 10.15470/t5a1os
2015	Spain	38.62449	-0.01891	observation	CREAF - Mosquito Alert	https://www.gbif.org/dataset, DOI: 10.15470/t5a1os
2015	Spain	38.627213	-0.018688	observation	CREAF - Mosquito Alert	https://www.gbif.org/dataset, DOI: 10.15470/t5a1os
2015	Spain	38.6284	-0.038538	observation	CREAF - Mosquito Alert	https://www.gbif.org/dataset, DOI: 10.15470/t5a1os
2015	Spain	38.633396	0.028817	observation	CREAF - Mosquito Alert	https://www.gbif.org/dataset, DOI: 10.15470/t5a1os
2015	Spain	38.633396	0.028817	observation	CREAF - Mosquito Alert	https://www.gbif.org/dataset, DOI: 10.15470/t5a1os
2015	Spain	38.633648	0.006296	observation	CREAF - Mosquito Alert	https://www.gbif.org/dataset, DOI: 10.15470/t5a1os
2015	Spain	38.637596	0.03606	observation	CREAF - Mosquito Alert	https://www.gbif.org/dataset, DOI: 10.15470/t5a1os
2015	Spain	38.637608	0.036131	observation	CREAF - Mosquito Alert	https://www.gbif.org/dataset, DOI: 10.15470/t5a1os
2015	Spain	38.63915	0.038241	observation	CREAF - Mosquito Alert	https://www.gbif.org/dataset, DOI: 10.15470/t5a1os
2015	Spain	38.642097	-0.061179	observation	CREAF - Mosquito Alert	https://www.gbif.org/dataset, DOI: 10.15470/t5a1os
2015	Spain	38.64211	-0.06111	observation	CREAF - Mosquito Alert	https://www.gbif.org/dataset, DOI: 10.15470/t5a1os
2015	Spain	38.64223	-0.061812	observation	CREAF - Mosquito Alert	https://www.gbif.org/dataset, DOI: 10.15470/t5a1os
2015	Spain	38.642246	0.048636	observation	CREAF - Mosquito Alert	https://www.gbif.org/dataset, DOI: 10.15470/t5a1os
2015	Spain	38.642273	-0.061581	observation	CREAF - Mosquito Alert	https://www.gbif.org/dataset, DOI: 10.15470/t5a1os
2015	Spain	38.64355	-0.015114	observation	CREAF - Mosquito Alert	https://www.gbif.org/dataset, DOI: 10.15470/t5a1os
2015	Spain	38.645008	0.041214	observation	CREAF - Mosquito Alert	https://www.gbif.org/dataset, DOI: 10.15470/t5a1os
2015	Spain	38.64527	0.039642	observation	CREAF - Mosquito Alert	https://www.gbif.org/dataset, DOI: 10.15470/t5a1os
2015	Spain	38.64589	0.059476	observation	CREAF - Mosquito Alert	https://www.gbif.org/dataset, DOI: 10.15470/t5a1os
2015	Spain	38.64589	0.059476	observation	CREAF - Mosquito Alert	https://www.gbif.org/dataset, DOI: 10.15470/t5a1os
2015	Spain	38.645905	0.073483	observation	CREAF - Mosquito Alert	https://www.gbif.org/dataset, DOI: 10.15470/t5a1os
2015	Spain	38.646847	0.063532	observation	CREAF - Mosquito Alert	https://www.gbif.org/dataset, DOI: 10.15470/t5a1os
2015	Spain	38.646847	0.063532	observation	CREAF - Mosquito Alert	https://www.gbif.org/dataset, DOI: 10.15470/t5a1os
2015	Spain	38.65242	0.071705	observation	CREAF - Mosquito Alert	https://www.gbif.org/dataset, DOI: 10.15470/t5a1os
2015	Spain	38.65242	0.071735	observation	CREAF - Mosquito Alert	https://www.gbif.org/dataset, DOI: 10.15470/t5a1os
2015	Spain	38.652496	0.071705	observation	CREAF - Mosquito Alert	https://www.gbif.org/dataset, DOI: 10.15470/t5a1os
2015	Spain	38.6525	0.071697	observation	CREAF - Mosquito Alert	https://www.gbif.org/dataset, DOI: 10.15470/t5a1os
2015	Spain	38.652508	0.071686	observation	CREAF - Mosquito Alert	https://www.gbif.org/dataset, DOI: 10.15470/t5a1os
2015	Spain	38.656483	0.028589	observation	CREAF - Mosquito Alert	https://www.gbif.org/dataset, DOI: 10.15470/t5a1os
2015	Spain	38.659023	-0.096746	observation	CREAF - Mosquito Alert	https://www.gbif.org/dataset, DOI: 10.15470/t5a1os
2015	Spain	38.67914	0.090525	observation	CREAF - Mosquito Alert	https://www.gbif.org/dataset, DOI: 10.15470/t5a1os
2015	Spain	38.679592	0.116098	observation	CREAF - Mosquito Alert	https://www.gbif.org/dataset, DOI: 10.15470/t5a1os
2015	Spain	38.68588	0.134769	observation	CREAF - Mosquito Alert	https://www.gbif.org/dataset, DOI: 10.15470/t5a1os
2015	Spain	38.68669	0.11604	observation	CREAF - Mosquito Alert	https://www.gbif.org/dataset, DOI: 10.15470/t5a1os
2015	Spain	38.688744	0.034221	observation	CREAF - Mosquito Alert	https://www.gbif.org/dataset, DOI: 10.15470/t5a1os
2015	Spain	38.69379	0.142225	observation	CREAF - Mosquito Alert	https://www.gbif.org/dataset, DOI: 10.15470/t5a1os
2015	Spain	38.69968	0.140215	observation	CREAF - Mosquito Alert	https://www.gbif.org/dataset, DOI: 10.15470/t5a1os
2015	Spain	38.71044	0.055496	observation	CREAF - Mosquito Alert	https://www.gbif.org/dataset, DOI: 10.15470/t5a1os
2015	Spain	38.727665	0.04002	observation	CREAF - Mosquito Alert	https://www.gbif.org/dataset, DOI: 10.15470/t5a1os
2015	Spain	38.76783	0.096605	observation	CREAF - Mosquito Alert	https://www.gbif.org/dataset, DOI: 10.15470/t5a1os
2015	Spain	38.7808	-0.066428	observation	CREAF - Mosquito Alert	https://www.gbif.org/dataset, DOI: 10.15470/t5a1os
2015	Spain	38.78233	0.185259	observation	CREAF - Mosquito Alert	https://www.gbif.org/dataset, DOI: 10.15470/t5a1os
2015	Spain	38.78371	0.180335	observation	CREAF - Mosquito Alert	https://www.gbif.org/dataset, DOI: 10.15470/t5a1os
2015	Spain	38.78374	0.183691	observation	CREAF - Mosquito Alert	https://www.gbif.org/dataset, DOI: 10.15470/t5a1os
2015	Spain	38.78403	0.180396	observation	CREAF - Mosquito Alert	https://www.gbif.org/dataset, DOI: 10.15470/t5a1os
2015	Spain	38.787086	-0.061149	observation	CREAF - Mosquito Alert	https://www.gbif.org/dataset, DOI: 10.15470/t5a1os
2015	Spain	38.78739	0.17653	observation	CREAF - Mosquito Alert	https://www.gbif.org/dataset, DOI: 10.15470/t5a1os
2015	Spain	38.78889	0.168026	observation	CREAF - Mosquito Alert	https://www.gbif.org/dataset, DOI: 10.15470/t5a1os
2015	Spain	38.7894	-0.058778	observation	CREAF - Mosquito Alert	https://www.gbif.org/dataset, DOI: 10.15470/t5a1os
2015	Spain	38.79083	0.039434	observation	CREAF - Mosquito Alert	https://www.gbif.org/dataset, DOI: 10.15470/t5a1os
2015	Spain	38.7924	0.161717	observation	CREAF - Mosquito Alert	https://www.gbif.org/dataset, DOI: 10.15470/t5a1os
2015	Spain	38.79254	0.168933	observation	CREAF - Mosquito Alert	https://www.gbif.org/dataset, DOI: 10.15470/t5a1os
2015	Spain	38.794533	0.161807	observation	CREAF - Mosquito Alert	https://www.gbif.org/dataset, DOI: 10.15470/t5a1os
2015	Spain	38.794582	0.162175	observation	CREAF - Mosquito Alert	https://www.gbif.org/dataset, DOI: 10.15470/t5a1os
2015	Spain	38.800377	0.173826	observation	CREAF - Mosquito Alert	https://www.gbif.org/dataset, DOI: 10.15470/t5a1os
2015	Spain	38.80388	0.088558	observation	CREAF - Mosquito Alert	https://www.gbif.org/dataset, DOI: 10.15470/t5a1os
2015	Spain	38.807644	0.053638	observation	CREAF - Mosquito Alert	https://www.gbif.org/dataset, DOI: 10.15470/t5a1os
2015	Spain	38.80874	-0.601165	observation	CREAF - Mosquito Alert	https://www.gbif.org/dataset, DOI: 10.15470/t5a1os
2015	Spain	38.82076	0.127612	observation	CREAF - Mosquito Alert	https://www.gbif.org/dataset, DOI: 10.15470/t5a1os
2015	Spain	38.82177	-0.60884	observation	CREAF - Mosquito Alert	https://www.gbif.org/dataset, DOI: 10.15470/t5a1os
2015	Spain	38.824818	-0.547793	observation	CREAF - Mosquito Alert	https://www.gbif.org/dataset, DOI: 10.15470/t5a1os
2015	Spain	38.825817	0.089999	observation	CREAF - Mosquito Alert	https://www.gbif.org/dataset, DOI: 10.15470/t5a1os
2015	Spain	38.829098	0.147503	observation	CREAF - Mosquito Alert	https://www.gbif.org/dataset, DOI: 10.15470/t5a1os
2015	Spain	38.83111	0.125691	observation	CREAF - Mosquito Alert	https://www.gbif.org/dataset, DOI: 10.15470/t5a1os
2015	Spain	38.83467	-0.551408	observation	CREAF - Mosquito Alert	https://www.gbif.org/dataset, DOI: 10.15470/t5a1os
2015	Spain	38.83625	-0.615245	observation	CREAF - Mosquito Alert	https://www.gbif.org/dataset, DOI: 10.15470/t5a1os
2015	Spain	38.837727	-0.059497	observation	CREAF - Mosquito Alert	https://www.gbif.org/dataset, DOI: 10.15470/t5a1os
2015	Spain	38.84368	-0.114608	observation	CREAF - Mosquito Alert	https://www.gbif.org/dataset, DOI: 10.15470/t5a1os
2015	Spain	38.84368	0.007684	observation	CREAF - Mosquito Alert	https://www.gbif.org/dataset, DOI: 10.15470/t5a1os
2015	Spain	38.84744	0.09959	observation	CREAF - Mosquito Alert	https://www.gbif.org/dataset, DOI: 10.15470/t5a1os
2015	Spain	38.847523	0.099674	observation	CREAF - Mosquito Alert	https://www.gbif.org/dataset, DOI: 10.15470/t5a1os
2015	Spain	38.849087	-0.050168	observation	CREAF - Mosquito Alert	https://www.gbif.org/dataset, DOI: 10.15470/t5a1os
2015	Spain	38.849586	0.011822	observation	CREAF - Mosquito Alert	https://www.gbif.org/dataset, DOI: 10.15470/t5a1os
2015	Spain	38.851433	0.094166	observation	CREAF - Mosquito Alert	https://www.gbif.org/dataset, DOI: 10.15470/t5a1os
2015	Spain	38.85427	0.083928	observation	CREAF - Mosquito Alert	https://www.gbif.org/dataset, DOI: 10.15470/t5a1os
2015	Spain	38.857098	-0.120827	observation	CREAF - Mosquito Alert	https://www.gbif.org/dataset, DOI: 10.15470/t5a1os
2015	Spain	38.861923	-0.001501	observation	CREAF - Mosquito Alert	https://www.gbif.org/dataset, DOI: 10.15470/t5a1os
2015	Spain	38.86237	-0.001538	observation	CREAF - Mosquito Alert	https://www.gbif.org/dataset, DOI: 10.15470/t5a1os
2015	Spain	38.877113	-0.025684	observation	CREAF - Mosquito Alert	https://www.gbif.org/dataset, DOI: 10.15470/t5a1os
2015	Spain	38.877308	-0.025468	observation	CREAF - Mosquito Alert	https://www.gbif.org/dataset, DOI: 10.15470/t5a1os
2015	Spain	38.88868	-0.172029	observation	CREAF - Mosquito Alert	https://www.gbif.org/dataset, DOI: 10.15470/t5a1os
2015	Spain	38.88876	-0.496416	observation	CREAF - Mosquito Alert	https://www.gbif.org/dataset, DOI: 10.15470/t5a1os
2015	Spain	38.889347	-0.171923	observation	CREAF - Mosquito Alert	https://www.gbif.org/dataset, DOI: 10.15470/t5a1os
2015	Spain	38.90879	-0.502766	observation	CREAF - Mosquito Alert	https://www.gbif.org/dataset, DOI: 10.15470/t5a1os
2015	Spain	38.91036	-0.124996	observation	CREAF - Mosquito Alert	https://www.gbif.org/dataset, DOI: 10.15470/t5a1os
2015	Spain	38.91229	-0.19406	observation	CREAF - Mosquito Alert	https://www.gbif.org/dataset, DOI: 10.15470/t5a1os
2015	Spain	38.919697	-0.191371	observation	CREAF - Mosquito Alert	https://www.gbif.org/dataset, DOI: 10.15470/t5a1os
2015	Spain	38.92239	1.423753	observation	CREAF - Mosquito Alert	https://www.gbif.org/dataset, DOI: 10.15470/t5a1os
2015	Spain	38.92248	1.423736	observation	CREAF - Mosquito Alert	https://www.gbif.org/dataset, DOI: 10.15470/t5a1os
2015	Spain	38.923977	-0.48874	observation	CREAF - Mosquito Alert	https://www.gbif.org/dataset, DOI: 10.15470/t5a1os
2015	Spain	38.924664	-0.490319	observation	CREAF - Mosquito Alert	https://www.gbif.org/dataset, DOI: 10.15470/t5a1os
2015	Spain	38.92582	1.431655	observation	CREAF - Mosquito Alert	https://www.gbif.org/dataset, DOI: 10.15470/t5a1os
2015	Spain	38.92587	1.431677	observation	CREAF - Mosquito Alert	https://www.gbif.org/dataset, DOI: 10.15470/t5a1os
2015	Spain	38.92614	1.431538	observation	CREAF - Mosquito Alert	https://www.gbif.org/dataset, DOI: 10.15470/t5a1os
2015	Spain	38.92838	1.43035	observation	CREAF - Mosquito Alert	https://www.gbif.org/dataset, DOI: 10.15470/t5a1os
2015	Spain	38.929836	-0.567805	observation	CREAF - Mosquito Alert	https://www.gbif.org/dataset, DOI: 10.15470/t5a1os
2015	Spain	38.930004	-0.567871	observation	CREAF - Mosquito Alert	https://www.gbif.org/dataset, DOI: 10.15470/t5a1os
2015	Spain	38.94095	-0.152502	observation	CREAF - Mosquito Alert	https://www.gbif.org/dataset, DOI: 10.15470/t5a1os
2015	Spain	38.941116	-0.15232	observation	CREAF - Mosquito Alert	https://www.gbif.org/dataset, DOI: 10.15470/t5a1os
2015	Spain	38.94441	-0.561308	observation	CREAF - Mosquito Alert	https://www.gbif.org/dataset, DOI: 10.15470/t5a1os
2015	Spain	38.94616	-0.223206	observation	CREAF - Mosquito Alert	https://www.gbif.org/dataset, DOI: 10.15470/t5a1os
2015	Spain	38.947697	-0.197518	observation	CREAF - Mosquito Alert	https://www.gbif.org/dataset, DOI: 10.15470/t5a1os
2015	Spain	38.947987	-0.116273	observation	CREAF - Mosquito Alert	https://www.gbif.org/dataset, DOI: 10.15470/t5a1os
2015	Spain	38.94894	-0.189066	observation	CREAF - Mosquito Alert	https://www.gbif.org/dataset, DOI: 10.15470/t5a1os
2015	Spain	38.949127	-0.188833	observation	CREAF - Mosquito Alert	https://www.gbif.org/dataset, DOI: 10.15470/t5a1os
2015	Spain	38.949234	-0.188713	observation	CREAF - Mosquito Alert	https://www.gbif.org/dataset, DOI: 10.15470/t5a1os
2015	Spain	38.96114	-0.148116	observation	CREAF - Mosquito Alert	https://www.gbif.org/dataset, DOI: 10.15470/t5a1os
2015	Spain	38.96265	-0.192239	observation	CREAF - Mosquito Alert	https://www.gbif.org/dataset, DOI: 10.15470/t5a1os
2015	Spain	38.962883	-0.180339	observation	CREAF - Mosquito Alert	https://www.gbif.org/dataset, DOI: 10.15470/t5a1os
2015	Spain	38.962936	-0.180256	observation	CREAF - Mosquito Alert	https://www.gbif.org/dataset, DOI: 10.15470/t5a1os
2015	Spain	38.96445	-0.135103	observation	CREAF - Mosquito Alert	https://www.gbif.org/dataset, DOI: 10.15470/t5a1os
2015	Spain	38.96508	-0.18026	observation	CREAF - Mosquito Alert	https://www.gbif.org/dataset, DOI: 10.15470/t5a1os
2015	Spain	38.96592	-0.179142	observation	CREAF - Mosquito Alert	https://www.gbif.org/dataset, DOI: 10.15470/t5a1os
2015	Spain	38.966408	-0.179576	observation	CREAF - Mosquito Alert	https://www.gbif.org/dataset, DOI: 10.15470/t5a1os
2015	Spain	38.966522	-0.179707	observation	CREAF - Mosquito Alert	https://www.gbif.org/dataset, DOI: 10.15470/t5a1os
2015	Spain	38.969284	-0.155366	observation	CREAF - Mosquito Alert	https://www.gbif.org/dataset, DOI: 10.15470/t5a1os
2015	Spain	38.970383	-0.491631	observation	CREAF - Mosquito Alert	https://www.gbif.org/dataset, DOI: 10.15470/t5a1os
2015	Spain	38.971085	-0.507161	observation	CREAF - Mosquito Alert	https://www.gbif.org/dataset, DOI: 10.15470/t5a1os
2015	Spain	38.97176	-0.156626	observation	CREAF - Mosquito Alert	https://www.gbif.org/dataset, DOI: 10.15470/t5a1os
2015	Spain	38.97177	-0.174799	observation	CREAF - Mosquito Alert	https://www.gbif.org/dataset, DOI: 10.15470/t5a1os
2015	Spain	38.97312	-0.703656	observation	CREAF - Mosquito Alert	https://www.gbif.org/dataset, DOI: 10.15470/t5a1os
2015	Spain	38.97373	-0.174494	observation	CREAF - Mosquito Alert	https://www.gbif.org/dataset, DOI: 10.15470/t5a1os
2015	Spain	38.975174	-0.211621	observation	CREAF - Mosquito Alert	https://www.gbif.org/dataset, DOI: 10.15470/t5a1os
2015	Spain	38.97539	-0.166932	observation	CREAF - Mosquito Alert	https://www.gbif.org/dataset, DOI: 10.15470/t5a1os
2015	Spain	38.976254	-0.166989	observation	CREAF - Mosquito Alert	https://www.gbif.org/dataset, DOI: 10.15470/t5a1os
2015	Spain	38.976486	-0.692253	observation	CREAF - Mosquito Alert	https://www.gbif.org/dataset, DOI: 10.15470/t5a1os
2015	Spain	38.978634	-0.476595	observation	CREAF - Mosquito Alert	https://www.gbif.org/dataset, DOI: 10.15470/t5a1os
2015	Spain	38.979935	-0.169939	observation	CREAF - Mosquito Alert	https://www.gbif.org/dataset, DOI: 10.15470/t5a1os
2015	Spain	38.979977	-0.169932	observation	CREAF - Mosquito Alert	https://www.gbif.org/dataset, DOI: 10.15470/t5a1os
2015	Spain	38.98042	-0.474654	observation	CREAF - Mosquito Alert	https://www.gbif.org/dataset, DOI: 10.15470/t5a1os
2015	Spain	38.98063	-0.169688	observation	CREAF - Mosquito Alert	https://www.gbif.org/dataset, DOI: 10.15470/t5a1os
2015	Spain	38.98295	-0.166041	observation	CREAF - Mosquito Alert	https://www.gbif.org/dataset, DOI: 10.15470/t5a1os
2015	Spain	38.98306	-0.165814	observation	CREAF - Mosquito Alert	https://www.gbif.org/dataset, DOI: 10.15470/t5a1os
2015	Spain	38.98311	-0.166017	observation	CREAF - Mosquito Alert	https://www.gbif.org/dataset, DOI: 10.15470/t5a1os
2015	Spain	38.98344	-0.171556	observation	CREAF - Mosquito Alert	https://www.gbif.org/dataset, DOI: 10.15470/t5a1os
2015	Spain	38.984547	-0.528361	observation	CREAF - Mosquito Alert	https://www.gbif.org/dataset, DOI: 10.15470/t5a1os
2015	Spain	38.987267	-0.18065	observation	CREAF - Mosquito Alert	https://www.gbif.org/dataset, DOI: 10.15470/t5a1os
2015	Spain	38.988968	-0.166541	observation	CREAF - Mosquito Alert	https://www.gbif.org/dataset, DOI: 10.15470/t5a1os
2015	Spain	38.990063	-0.509516	observation	CREAF - Mosquito Alert	https://www.gbif.org/dataset, DOI: 10.15470/t5a1os
2015	Spain	38.990128	-0.509717	observation	CREAF - Mosquito Alert	https://www.gbif.org/dataset, DOI: 10.15470/t5a1os
2015	Spain	38.99014	-0.509479	observation	CREAF - Mosquito Alert	https://www.gbif.org/dataset, DOI: 10.15470/t5a1os
2015	Spain	38.990166	-0.509812	observation	CREAF - Mosquito Alert	https://www.gbif.org/dataset, DOI: 10.15470/t5a1os
2015	Spain	38.990204	-0.509419	observation	CREAF - Mosquito Alert	https://www.gbif.org/dataset, DOI: 10.15470/t5a1os
2015	Spain	38.99075	-0.162105	observation	CREAF - Mosquito Alert	https://www.gbif.org/dataset, DOI: 10.15470/t5a1os
2015	Spain	38.991993	-0.52107	observation	CREAF - Mosquito Alert	https://www.gbif.org/dataset, DOI: 10.15470/t5a1os
2015	Spain	38.991993	-0.52107	observation	CREAF - Mosquito Alert	https://www.gbif.org/dataset, DOI: 10.15470/t5a1os
2015	Spain	38.993336	-0.166151	observation	CREAF - Mosquito Alert	https://www.gbif.org/dataset, DOI: 10.15470/t5a1os
2015	Spain	38.995342	-0.16374	observation	CREAF - Mosquito Alert	https://www.gbif.org/dataset, DOI: 10.15470/t5a1os
2015	Spain	38.997692	-0.166036	observation	CREAF - Mosquito Alert	https://www.gbif.org/dataset, DOI: 10.15470/t5a1os
2015	Spain	39.000698	-0.180341	observation	CREAF - Mosquito Alert	https://www.gbif.org/dataset, DOI: 10.15470/t5a1os
2015	Spain	39.000824	-0.180576	observation	CREAF - Mosquito Alert	https://www.gbif.org/dataset, DOI: 10.15470/t5a1os
2015	Spain	39.000847	-0.180607	observation	CREAF - Mosquito Alert	https://www.gbif.org/dataset, DOI: 10.15470/t5a1os
2015	Spain	39.003204	-0.163527	observation	CREAF - Mosquito Alert	https://www.gbif.org/dataset, DOI: 10.15470/t5a1os
2015	Spain	39.00631	-0.286739	observation	CREAF - Mosquito Alert	https://www.gbif.org/dataset, DOI: 10.15470/t5a1os
2015	Spain	39.01091	-0.175156	observation	CREAF - Mosquito Alert	https://www.gbif.org/dataset, DOI: 10.15470/t5a1os
2015	Spain	39.059536	-0.673404	observation	CREAF - Mosquito Alert	https://www.gbif.org/dataset, DOI: 10.15470/t5a1os
2015	Spain	39.075497	-0.259203	observation	CREAF - Mosquito Alert	https://www.gbif.org/dataset, DOI: 10.15470/t5a1os
2015	Spain	39.07643	-0.264106	observation	CREAF - Mosquito Alert	https://www.gbif.org/dataset, DOI: 10.15470/t5a1os
2015	Spain	39.078453	-0.734749	observation	CREAF - Mosquito Alert	https://www.gbif.org/dataset, DOI: 10.15470/t5a1os
2015	Spain	39.078453	-0.734749	observation	CREAF - Mosquito Alert	https://www.gbif.org/dataset, DOI: 10.15470/t5a1os
2015	Spain	39.078533	-0.734948	observation	CREAF - Mosquito Alert	https://www.gbif.org/dataset, DOI: 10.15470/t5a1os
2015	Spain	39.078556	-0.734789	observation	CREAF - Mosquito Alert	https://www.gbif.org/dataset, DOI: 10.15470/t5a1os
2015	Spain	39.078556	-0.734722	observation	CREAF - Mosquito Alert	https://www.gbif.org/dataset, DOI: 10.15470/t5a1os
2015	Spain	39.078556	-0.734722	observation	CREAF - Mosquito Alert	https://www.gbif.org/dataset, DOI: 10.15470/t5a1os
2015	Spain	39.078556	-0.734722	observation	CREAF - Mosquito Alert	https://www.gbif.org/dataset, DOI: 10.15470/t5a1os
2015	Spain	39.07856	-0.734847	observation	CREAF - Mosquito Alert	https://www.gbif.org/dataset, DOI: 10.15470/t5a1os
2015	Spain	39.078606	-0.734852	observation	CREAF - Mosquito Alert	https://www.gbif.org/dataset, DOI: 10.15470/t5a1os
2015	Spain	39.078655	-0.734742	observation	CREAF - Mosquito Alert	https://www.gbif.org/dataset, DOI: 10.15470/t5a1os
2015	Spain	39.096848	-0.365187	observation	CREAF - Mosquito Alert	https://www.gbif.org/dataset, DOI: 10.15470/t5a1os
2015	Spain	39.11358	-0.426278	observation	CREAF - Mosquito Alert	https://www.gbif.org/dataset, DOI: 10.15470/t5a1os
2015	Spain	39.13721	-0.386037	observation	CREAF - Mosquito Alert	https://www.gbif.org/dataset, DOI: 10.15470/t5a1os
2015	Spain	39.137802	-0.388817	observation	CREAF - Mosquito Alert	https://www.gbif.org/dataset, DOI: 10.15470/t5a1os
2015	Spain	39.15119	-0.428799	observation	CREAF - Mosquito Alert	https://www.gbif.org/dataset, DOI: 10.15470/t5a1os
2015	Spain	39.179356	-0.24226	observation	CREAF - Mosquito Alert	https://www.gbif.org/dataset, DOI: 10.15470/t5a1os
2015	Spain	39.204315	-0.314375	observation	CREAF - Mosquito Alert	https://www.gbif.org/dataset, DOI: 10.15470/t5a1os
2015	Spain	39.2255	-0.249001	observation	CREAF - Mosquito Alert	https://www.gbif.org/dataset, DOI: 10.15470/t5a1os
2015	Spain	39.235676	-0.257876	observation	CREAF - Mosquito Alert	https://www.gbif.org/dataset, DOI: 10.15470/t5a1os
2015	Spain	39.308872	-0.318176	observation	CREAF - Mosquito Alert	https://www.gbif.org/dataset, DOI: 10.15470/t5a1os
2015	Spain	39.352478	-0.321143	observation	CREAF - Mosquito Alert	https://www.gbif.org/dataset, DOI: 10.15470/t5a1os
2015	Spain	39.352478	-0.321143	observation	CREAF - Mosquito Alert	https://www.gbif.org/dataset, DOI: 10.15470/t5a1os
2015	Spain	39.352478	-0.321144	observation	CREAF - Mosquito Alert	https://www.gbif.org/dataset, DOI: 10.15470/t5a1os
2015	Spain	39.352478	-0.321143	observation	CREAF - Mosquito Alert	https://www.gbif.org/dataset, DOI: 10.15470/t5a1os
2015	Spain	39.352478	-0.321143	observation	CREAF - Mosquito Alert	https://www.gbif.org/dataset, DOI: 10.15470/t5a1os
2015	Spain	39.352478	-0.321143	observation	CREAF - Mosquito Alert	https://www.gbif.org/dataset, DOI: 10.15470/t5a1os
2015	Spain	39.35249	-0.321155	observation	CREAF - Mosquito Alert	https://www.gbif.org/dataset, DOI: 10.15470/t5a1os
2015	Spain	39.353172	-0.322609	observation	CREAF - Mosquito Alert	https://www.gbif.org/dataset, DOI: 10.15470/t5a1os
2015	Spain	39.35496	-0.324135	observation	CREAF - Mosquito Alert	https://www.gbif.org/dataset, DOI: 10.15470/t5a1os
2015	Spain	39.35764	-0.324959	observation	CREAF - Mosquito Alert	https://www.gbif.org/dataset, DOI: 10.15470/t5a1os
2015	Spain	39.36795	-0.32416	observation	CREAF - Mosquito Alert	https://www.gbif.org/dataset, DOI: 10.15470/t5a1os
2015	Spain	39.381603	3.244068	observation	CREAF - Mosquito Alert	https://www.gbif.org/dataset, DOI: 10.15470/t5a1os
2015	Spain	39.398357	-0.499317	observation	CREAF - Mosquito Alert	https://www.gbif.org/dataset, DOI: 10.15470/t5a1os
2015	Spain	39.41081	-0.494618	observation	CREAF - Mosquito Alert	https://www.gbif.org/dataset, DOI: 10.15470/t5a1os
2015	Spain	39.41135	-0.473614	observation	CREAF - Mosquito Alert	https://www.gbif.org/dataset, DOI: 10.15470/t5a1os
2015	Spain	39.41135	-0.473466	observation	CREAF - Mosquito Alert	https://www.gbif.org/dataset, DOI: 10.15470/t5a1os
2015	Spain	39.411507	-0.39603	observation	CREAF - Mosquito Alert	https://www.gbif.org/dataset, DOI: 10.15470/t5a1os
2015	Spain	39.41274	-0.486831	observation	CREAF - Mosquito Alert	https://www.gbif.org/dataset, DOI: 10.15470/t5a1os
2015	Spain	39.4134	-0.399424	observation	CREAF - Mosquito Alert	https://www.gbif.org/dataset, DOI: 10.15470/t5a1os
2015	Spain	39.41449	-0.486959	observation	CREAF - Mosquito Alert	https://www.gbif.org/dataset, DOI: 10.15470/t5a1os
2015	Spain	39.41452	-0.485786	observation	CREAF - Mosquito Alert	https://www.gbif.org/dataset, DOI: 10.15470/t5a1os
2015	Spain	39.414536	-0.486897	observation	CREAF - Mosquito Alert	https://www.gbif.org/dataset, DOI: 10.15470/t5a1os
2015	Spain	39.41556	-0.40291	observation	CREAF - Mosquito Alert	https://www.gbif.org/dataset, DOI: 10.15470/t5a1os
2015	Spain	39.415573	-0.402915	observation	CREAF - Mosquito Alert	https://www.gbif.org/dataset, DOI: 10.15470/t5a1os
2015	Spain	39.41597	-0.491711	observation	CREAF - Mosquito Alert	https://www.gbif.org/dataset, DOI: 10.15470/t5a1os
2015	Spain	39.41602	-0.491731	observation	CREAF - Mosquito Alert	https://www.gbif.org/dataset, DOI: 10.15470/t5a1os
2015	Spain	39.41611	-0.491678	observation	CREAF - Mosquito Alert	https://www.gbif.org/dataset, DOI: 10.15470/t5a1os
2015	Spain	39.416267	-0.538577	observation	CREAF - Mosquito Alert	https://www.gbif.org/dataset, DOI: 10.15470/t5a1os
2015	Spain	39.416405	-0.397585	observation	CREAF - Mosquito Alert	https://www.gbif.org/dataset, DOI: 10.15470/t5a1os
2015	Spain	39.4175	-0.484108	observation	CREAF - Mosquito Alert	https://www.gbif.org/dataset, DOI: 10.15470/t5a1os
2015	Spain	39.41778	-0.397184	observation	CREAF - Mosquito Alert	https://www.gbif.org/dataset, DOI: 10.15470/t5a1os
2015	Spain	39.41833	-0.49361	observation	CREAF - Mosquito Alert	https://www.gbif.org/dataset, DOI: 10.15470/t5a1os
2015	Spain	39.41841	-0.493419	observation	CREAF - Mosquito Alert	https://www.gbif.org/dataset, DOI: 10.15470/t5a1os
2015	Spain	39.42	-0.41	observation	Banco de Datos de la Biodiversidad de la Comunitat Valenciana	https://registros.gbif.es/occurrences
2015	Spain	39.420692	-0.480319	observation	CREAF - Mosquito Alert	https://www.gbif.org/dataset, DOI: 10.15470/t5a1os
2015	Spain	39.42124	-0.477949	observation	CREAF - Mosquito Alert	https://www.gbif.org/dataset, DOI: 10.15470/t5a1os
2015	Spain	39.42252	-0.391154	observation	CREAF - Mosquito Alert	https://www.gbif.org/dataset, DOI: 10.15470/t5a1os
2015	Spain	39.42288	-0.483096	observation	CREAF - Mosquito Alert	https://www.gbif.org/dataset, DOI: 10.15470/t5a1os
2015	Spain	39.42352	-0.477542	observation	CREAF - Mosquito Alert	https://www.gbif.org/dataset, DOI: 10.15470/t5a1os
2015	Spain	39.423782	-0.475706	observation	CREAF - Mosquito Alert	https://www.gbif.org/dataset, DOI: 10.15470/t5a1os
2015	Spain	39.42409	-0.475299	observation	CREAF - Mosquito Alert	https://www.gbif.org/dataset, DOI: 10.15470/t5a1os
2015	Spain	39.42498	-0.413919	observation	CREAF - Mosquito Alert	https://www.gbif.org/dataset, DOI: 10.15470/t5a1os
2015	Spain	39.42609	-0.411623	observation	CREAF - Mosquito Alert	https://www.gbif.org/dataset, DOI: 10.15470/t5a1os
2015	Spain	39.427437	-0.490223	observation	CREAF - Mosquito Alert	https://www.gbif.org/dataset, DOI: 10.15470/t5a1os
2015	Spain	39.428143	-0.420107	observation	CREAF - Mosquito Alert	https://www.gbif.org/dataset, DOI: 10.15470/t5a1os
2015	Spain	39.429676	-0.419582	observation	CREAF - Mosquito Alert	https://www.gbif.org/dataset, DOI: 10.15470/t5a1os
2015	Spain	39.42969	-0.419626	observation	CREAF - Mosquito Alert	https://www.gbif.org/dataset, DOI: 10.15470/t5a1os
2015	Spain	39.43019	-0.511228	observation	CREAF - Mosquito Alert	https://www.gbif.org/dataset, DOI: 10.15470/t5a1os
2015	Spain	39.43141	-0.427933	observation	CREAF - Mosquito Alert	https://www.gbif.org/dataset, DOI: 10.15470/t5a1os
2015	Spain	39.431416	-0.377936	observation	CREAF - Mosquito Alert	https://www.gbif.org/dataset, DOI: 10.15470/t5a1os
2015	Spain	39.43142	-0.377974	observation	CREAF - Mosquito Alert	https://www.gbif.org/dataset, DOI: 10.15470/t5a1os
2015	Spain	39.4315	-0.427949	observation	CREAF - Mosquito Alert	https://www.gbif.org/dataset, DOI: 10.15470/t5a1os
2015	Spain	39.432102	-0.461685	observation	CREAF - Mosquito Alert	https://www.gbif.org/dataset, DOI: 10.15470/t5a1os
2015	Spain	39.432114	-0.461668	observation	CREAF - Mosquito Alert	https://www.gbif.org/dataset, DOI: 10.15470/t5a1os
2015	Spain	39.434425	-0.465906	observation	CREAF - Mosquito Alert	https://www.gbif.org/dataset, DOI: 10.15470/t5a1os
2015	Spain	39.43506	-0.337706	observation	CREAF - Mosquito Alert	https://www.gbif.org/dataset, DOI: 10.15470/t5a1os
2015	Spain	39.435883	-0.476747	observation	CREAF - Mosquito Alert	https://www.gbif.org/dataset, DOI: 10.15470/t5a1os
2015	Spain	39.43767	-0.451641	observation	CREAF - Mosquito Alert	https://www.gbif.org/dataset, DOI: 10.15470/t5a1os
2015	Spain	39.43793	-0.432801	observation	CREAF - Mosquito Alert	https://www.gbif.org/dataset, DOI: 10.15470/t5a1os
2015	Spain	39.439133	-0.390704	observation	CREAF - Mosquito Alert	https://www.gbif.org/dataset, DOI: 10.15470/t5a1os
2015	Spain	39.439163	-0.390691	observation	CREAF - Mosquito Alert	https://www.gbif.org/dataset, DOI: 10.15470/t5a1os
2015	Spain	39.44022	-0.391005	observation	CREAF - Mosquito Alert	https://www.gbif.org/dataset, DOI: 10.15470/t5a1os
2015	Spain	39.44322	-0.410764	observation	CREAF - Mosquito Alert	https://www.gbif.org/dataset, DOI: 10.15470/t5a1os
2015	Spain	39.44372	-0.376656	observation	CREAF - Mosquito Alert	https://www.gbif.org/dataset, DOI: 10.15470/t5a1os
2015	Spain	39.44569	-0.333758	observation	CREAF - Mosquito Alert	https://www.gbif.org/dataset, DOI: 10.15470/t5a1os
2015	Spain	39.446198	2.75655	observation	CREAF - Mosquito Alert	https://www.gbif.org/dataset, DOI: 10.15470/t5a1os
2015	Spain	39.446983	2.75629	observation	CREAF - Mosquito Alert	https://www.gbif.org/dataset, DOI: 10.15470/t5a1os
2015	Spain	39.44726	2.751621	observation	CREAF - Mosquito Alert	https://www.gbif.org/dataset, DOI: 10.15470/t5a1os
2015	Spain	39.448364	2.750354	observation	CREAF - Mosquito Alert	https://www.gbif.org/dataset, DOI: 10.15470/t5a1os
2015	Spain	39.451214	-0.403939	observation	CREAF - Mosquito Alert	https://www.gbif.org/dataset, DOI: 10.15470/t5a1os
2015	Spain	39.45152	-0.380326	observation	CREAF - Mosquito Alert	https://www.gbif.org/dataset, DOI: 10.15470/t5a1os
2015	Spain	39.45325	-0.404569	observation	CREAF - Mosquito Alert	https://www.gbif.org/dataset, DOI: 10.15470/t5a1os
2015	Spain	39.453323	-0.388689	observation	CREAF - Mosquito Alert	https://www.gbif.org/dataset, DOI: 10.15470/t5a1os
2015	Spain	39.453415	-0.388796	observation	CREAF - Mosquito Alert	https://www.gbif.org/dataset, DOI: 10.15470/t5a1os
2015	Spain	39.45356	-0.388679	observation	CREAF - Mosquito Alert	https://www.gbif.org/dataset, DOI: 10.15470/t5a1os
2015	Spain	39.453644	-0.388677	observation	CREAF - Mosquito Alert	https://www.gbif.org/dataset, DOI: 10.15470/t5a1os
2015	Spain	39.45381	-0.388927	observation	CREAF - Mosquito Alert	https://www.gbif.org/dataset, DOI: 10.15470/t5a1os
2015	Spain	39.45434	-0.379184	observation	CREAF - Mosquito Alert	https://www.gbif.org/dataset, DOI: 10.15470/t5a1os
2015	Spain	39.454666	-0.382426	observation	CREAF - Mosquito Alert	https://www.gbif.org/dataset, DOI: 10.15470/t5a1os
2015	Spain	39.45492	-0.393888	observation	CREAF - Mosquito Alert	https://www.gbif.org/dataset, DOI: 10.15470/t5a1os
2015	Spain	39.455833	-0.35637	observation	CREAF - Mosquito Alert	https://www.gbif.org/dataset, DOI: 10.15470/t5a1os
2015	Spain	39.455956	-0.366854	observation	CREAF - Mosquito Alert	https://www.gbif.org/dataset, DOI: 10.15470/t5a1os
2015	Spain	39.456856	-0.366133	observation	CREAF - Mosquito Alert	https://www.gbif.org/dataset, DOI: 10.15470/t5a1os
2015	Spain	39.45686	-0.366091	observation	CREAF - Mosquito Alert	https://www.gbif.org/dataset, DOI: 10.15470/t5a1os
2015	Spain	39.457172	-0.36555	observation	CREAF - Mosquito Alert	https://www.gbif.org/dataset, DOI: 10.15470/t5a1os
2015	Spain	39.457474	-0.365248	observation	CREAF - Mosquito Alert	https://www.gbif.org/dataset, DOI: 10.15470/t5a1os
2015	Spain	39.457497	-0.371853	observation	CREAF - Mosquito Alert	https://www.gbif.org/dataset, DOI: 10.15470/t5a1os
2015	Spain	39.46001	-0.376325	observation	CREAF - Mosquito Alert	https://www.gbif.org/dataset, DOI: 10.15470/t5a1os
2015	Spain	39.46004	-0.377032	observation	CREAF - Mosquito Alert	https://www.gbif.org/dataset, DOI: 10.15470/t5a1os
2015	Spain	39.46051	-0.371503	observation	CREAF - Mosquito Alert	https://www.gbif.org/dataset, DOI: 10.15470/t5a1os
2015	Spain	39.460567	-0.336177	observation	CREAF - Mosquito Alert	https://www.gbif.org/dataset, DOI: 10.15470/t5a1os
2015	Spain	39.46218	-0.35572	observation	CREAF - Mosquito Alert	https://www.gbif.org/dataset, DOI: 10.15470/t5a1os
2015	Spain	39.463528	-0.347365	observation	CREAF - Mosquito Alert	https://www.gbif.org/dataset, DOI: 10.15470/t5a1os
2015	Spain	39.46424	-0.35345	observation	CREAF - Mosquito Alert	https://www.gbif.org/dataset, DOI: 10.15470/t5a1os
2015	Spain	39.465	-0.354343	observation	CREAF - Mosquito Alert	https://www.gbif.org/dataset, DOI: 10.15470/t5a1os
2015	Spain	39.465282	-0.334231	observation	CREAF - Mosquito Alert	https://www.gbif.org/dataset, DOI: 10.15470/t5a1os
2015	Spain	39.465366	-0.332245	observation	CREAF - Mosquito Alert	https://www.gbif.org/dataset, DOI: 10.15470/t5a1os
2015	Spain	39.46589	-0.344873	observation	CREAF - Mosquito Alert	https://www.gbif.org/dataset, DOI: 10.15470/t5a1os
2015	Spain	39.46595	-0.345002	observation	CREAF - Mosquito Alert	https://www.gbif.org/dataset, DOI: 10.15470/t5a1os
2015	Spain	39.467987	-0.352904	observation	CREAF - Mosquito Alert	https://www.gbif.org/dataset, DOI: 10.15470/t5a1os
2015	Spain	39.46914	-0.372066	observation	CREAF - Mosquito Alert	https://www.gbif.org/dataset, DOI: 10.15470/t5a1os
2015	Spain	39.46937	-0.337099	observation	CREAF - Mosquito Alert	https://www.gbif.org/dataset, DOI: 10.15470/t5a1os
2015	Spain	39.46973	-0.357125	observation	CREAF - Mosquito Alert	https://www.gbif.org/dataset, DOI: 10.15470/t5a1os
2015	Spain	39.46994	-0.608279	observation	CREAF - Mosquito Alert	https://www.gbif.org/dataset, DOI: 10.15470/t5a1os
2015	Spain	39.47	-0.39	observation	Banco de Datos de la Biodiversidad de la Comunitat Valenciana	https://registros.gbif.es/occurrences
2015	Spain	39.470287	-0.348738	observation	CREAF - Mosquito Alert	https://www.gbif.org/dataset, DOI: 10.15470/t5a1os
2015	Spain	39.47184	-0.33231	observation	CREAF - Mosquito Alert	https://www.gbif.org/dataset, DOI: 10.15470/t5a1os
2015	Spain	39.475254	-0.427307	observation	CREAF - Mosquito Alert	https://www.gbif.org/dataset, DOI: 10.15470/t5a1os
2015	Spain	39.475254	-0.427307	observation	CREAF - Mosquito Alert	https://www.gbif.org/dataset, DOI: 10.15470/t5a1os
2015	Spain	39.47634	-0.613924	observation	CREAF - Mosquito Alert	https://www.gbif.org/dataset, DOI: 10.15470/t5a1os
2015	Spain	39.477005	-0.39786	observation	CREAF - Mosquito Alert	https://www.gbif.org/dataset, DOI: 10.15470/t5a1os
2015	Spain	39.478653	-0.384681	observation	CREAF - Mosquito Alert	https://www.gbif.org/dataset, DOI: 10.15470/t5a1os
2015	Spain	39.47882	-0.528578	observation	CREAF - Mosquito Alert	https://www.gbif.org/dataset, DOI: 10.15470/t5a1os
2015	Spain	39.47941	-0.426666	observation	CREAF - Mosquito Alert	https://www.gbif.org/dataset, DOI: 10.15470/t5a1os
2015	Spain	39.47941	-0.426666	observation	CREAF - Mosquito Alert	https://www.gbif.org/dataset, DOI: 10.15470/t5a1os
2015	Spain	39.48048	-0.326232	observation	CREAF - Mosquito Alert	https://www.gbif.org/dataset, DOI: 10.15470/t5a1os
2015	Spain	39.480606	-0.447389	observation	CREAF - Mosquito Alert	https://www.gbif.org/dataset, DOI: 10.15470/t5a1os
2015	Spain	39.48104	-0.356363	observation	CREAF - Mosquito Alert	https://www.gbif.org/dataset, DOI: 10.15470/t5a1os
2015	Spain	39.48118	-0.356665	observation	CREAF - Mosquito Alert	https://www.gbif.org/dataset, DOI: 10.15470/t5a1os
2015	Spain	39.48193	-0.354275	observation	CREAF - Mosquito Alert	https://www.gbif.org/dataset, DOI: 10.15470/t5a1os
2015	Spain	39.48257	-0.449193	observation	CREAF - Mosquito Alert	https://www.gbif.org/dataset, DOI: 10.15470/t5a1os
2015	Spain	39.48258	-0.449201	observation	CREAF - Mosquito Alert	https://www.gbif.org/dataset, DOI: 10.15470/t5a1os
2015	Spain	39.482605	-0.449186	observation	CREAF - Mosquito Alert	https://www.gbif.org/dataset, DOI: 10.15470/t5a1os
2015	Spain	39.48268	-0.448874	observation	CREAF - Mosquito Alert	https://www.gbif.org/dataset, DOI: 10.15470/t5a1os
2015	Spain	39.482704	-0.449086	observation	CREAF - Mosquito Alert	https://www.gbif.org/dataset, DOI: 10.15470/t5a1os
2015	Spain	39.483013	-0.363109	observation	CREAF - Mosquito Alert	https://www.gbif.org/dataset, DOI: 10.15470/t5a1os
2015	Spain	39.483047	-0.363249	observation	CREAF - Mosquito Alert	https://www.gbif.org/dataset, DOI: 10.15470/t5a1os
2015	Spain	39.483547	-0.373936	observation	CREAF - Mosquito Alert	https://www.gbif.org/dataset, DOI: 10.15470/t5a1os
2015	Spain	39.48481	-0.355839	observation	CREAF - Mosquito Alert	https://www.gbif.org/dataset, DOI: 10.15470/t5a1os
2015	Spain	39.48484	-0.327545	observation	CREAF - Mosquito Alert	https://www.gbif.org/dataset, DOI: 10.15470/t5a1os
2015	Spain	39.486034	-0.515595	observation	CREAF - Mosquito Alert	https://www.gbif.org/dataset, DOI: 10.15470/t5a1os
2015	Spain	39.48752	-0.450997	observation	CREAF - Mosquito Alert	https://www.gbif.org/dataset, DOI: 10.15470/t5a1os
2015	Spain	39.48753	-0.451005	observation	CREAF - Mosquito Alert	https://www.gbif.org/dataset, DOI: 10.15470/t5a1os
2015	Spain	39.48753	-0.45097	observation	CREAF - Mosquito Alert	https://www.gbif.org/dataset, DOI: 10.15470/t5a1os
2015	Spain	39.48759	-0.366404	observation	CREAF - Mosquito Alert	https://www.gbif.org/dataset, DOI: 10.15470/t5a1os
2015	Spain	39.490402	-0.458471	observation	CREAF - Mosquito Alert	https://www.gbif.org/dataset, DOI: 10.15470/t5a1os
2015	Spain	39.49543	2.533672	observation	CREAF - Mosquito Alert	https://www.gbif.org/dataset, DOI: 10.15470/t5a1os
2015	Spain	39.495953	-0.505538	observation	CREAF - Mosquito Alert	https://www.gbif.org/dataset, DOI: 10.15470/t5a1os
2015	Spain	39.496227	2.4984	observation	CREAF - Mosquito Alert	https://www.gbif.org/dataset, DOI: 10.15470/t5a1os
2015	Spain	39.49675	-0.470349	observation	CREAF - Mosquito Alert	https://www.gbif.org/dataset, DOI: 10.15470/t5a1os
2015	Spain	39.49715	-0.391257	observation	CREAF - Mosquito Alert	https://www.gbif.org/dataset, DOI: 10.15470/t5a1os
2015	Spain	39.49834	2.490686	observation	CREAF - Mosquito Alert	https://www.gbif.org/dataset, DOI: 10.15470/t5a1os
2015	Spain	39.49935	2.503734	observation	CREAF - Mosquito Alert	https://www.gbif.org/dataset, DOI: 10.15470/t5a1os
2015	Spain	39.49974	2.47988	observation	CREAF - Mosquito Alert	https://www.gbif.org/dataset, DOI: 10.15470/t5a1os
2015	Spain	39.500668	-0.394533	observation	CREAF - Mosquito Alert	https://www.gbif.org/dataset, DOI: 10.15470/t5a1os
2015	Spain	39.5064	-0.513404	observation	CREAF - Mosquito Alert	https://www.gbif.org/dataset, DOI: 10.15470/t5a1os
2015	Spain	39.506557	-0.514244	observation	CREAF - Mosquito Alert	https://www.gbif.org/dataset, DOI: 10.15470/t5a1os
2015	Spain	39.50666	-0.489577	observation	CREAF - Mosquito Alert	https://www.gbif.org/dataset, DOI: 10.15470/t5a1os
2015	Spain	39.51	-0.42	observation	Banco de Datos de la Biodiversidad de la Comunitat Valenciana	https://registros.gbif.es/occurrences
2015	Spain	39.51042	2.465205	observation	CREAF - Mosquito Alert	https://www.gbif.org/dataset, DOI: 10.15470/t5a1os
2015	Spain	39.51044	2.465236	observation	CREAF - Mosquito Alert	https://www.gbif.org/dataset, DOI: 10.15470/t5a1os
2015	Spain	39.512558	-0.41171	observation	CREAF - Mosquito Alert	https://www.gbif.org/dataset, DOI: 10.15470/t5a1os
2015	Spain	39.512608	-0.411731	observation	CREAF - Mosquito Alert	https://www.gbif.org/dataset, DOI: 10.15470/t5a1os
2015	Spain	39.51311	-0.416837	observation	CREAF - Mosquito Alert	https://www.gbif.org/dataset, DOI: 10.15470/t5a1os
2015	Spain	39.51328	-0.408928	observation	CREAF - Mosquito Alert	https://www.gbif.org/dataset, DOI: 10.15470/t5a1os
2015	Spain	39.5133	-0.406816	observation	CREAF - Mosquito Alert	https://www.gbif.org/dataset, DOI: 10.15470/t5a1os
2015	Spain	39.515305	-0.417415	observation	CREAF - Mosquito Alert	https://www.gbif.org/dataset, DOI: 10.15470/t5a1os
2015	Spain	39.51531	-0.417408	observation	CREAF - Mosquito Alert	https://www.gbif.org/dataset, DOI: 10.15470/t5a1os
2015	Spain	39.51531	-0.41737	observation	CREAF - Mosquito Alert	https://www.gbif.org/dataset, DOI: 10.15470/t5a1os
2015	Spain	39.51803	-0.430904	observation	CREAF - Mosquito Alert	https://www.gbif.org/dataset, DOI: 10.15470/t5a1os
2015	Spain	39.520752	-0.425745	observation	CREAF - Mosquito Alert	https://www.gbif.org/dataset, DOI: 10.15470/t5a1os
2015	Spain	39.52119	2.530701	observation	CREAF - Mosquito Alert	https://www.gbif.org/dataset, DOI: 10.15470/t5a1os
2015	Spain	39.522217	-0.412361	observation	CREAF - Mosquito Alert	https://www.gbif.org/dataset, DOI: 10.15470/t5a1os
2015	Spain	39.522266	-0.480307	observation	CREAF - Mosquito Alert	https://www.gbif.org/dataset, DOI: 10.15470/t5a1os
2015	Spain	39.522537	-0.479103	observation	CREAF - Mosquito Alert	https://www.gbif.org/dataset, DOI: 10.15470/t5a1os
2015	Spain	39.522915	-0.486228	observation	CREAF - Mosquito Alert	https://www.gbif.org/dataset, DOI: 10.15470/t5a1os
2015	Spain	39.524475	-0.414917	observation	CREAF - Mosquito Alert	https://www.gbif.org/dataset, DOI: 10.15470/t5a1os
2015	Spain	39.525208	-0.481088	observation	CREAF - Mosquito Alert	https://www.gbif.org/dataset, DOI: 10.15470/t5a1os
2015	Spain	39.525265	-0.487579	observation	CREAF - Mosquito Alert	https://www.gbif.org/dataset, DOI: 10.15470/t5a1os
2015	Spain	39.52674	-0.467678	observation	CREAF - Mosquito Alert	https://www.gbif.org/dataset, DOI: 10.15470/t5a1os
2015	Spain	39.52701	-0.487059	observation	CREAF - Mosquito Alert	https://www.gbif.org/dataset, DOI: 10.15470/t5a1os
2015	Spain	39.52742	-0.480995	observation	CREAF - Mosquito Alert	https://www.gbif.org/dataset, DOI: 10.15470/t5a1os
2015	Spain	39.52806	-0.474281	observation	CREAF - Mosquito Alert	https://www.gbif.org/dataset, DOI: 10.15470/t5a1os
2015	Spain	39.5281	-0.474611	observation	CREAF - Mosquito Alert	https://www.gbif.org/dataset, DOI: 10.15470/t5a1os
2015	Spain	39.528316	2.735021	observation	CREAF - Mosquito Alert	https://www.gbif.org/dataset, DOI: 10.15470/t5a1os
2015	Spain	39.52933	-0.466332	observation	CREAF - Mosquito Alert	https://www.gbif.org/dataset, DOI: 10.15470/t5a1os
2015	Spain	39.52967	-0.412276	observation	CREAF - Mosquito Alert	https://www.gbif.org/dataset, DOI: 10.15470/t5a1os
2015	Spain	39.52974	-0.419677	observation	CREAF - Mosquito Alert	https://www.gbif.org/dataset, DOI: 10.15470/t5a1os
2015	Spain	39.529842	-0.410801	observation	CREAF - Mosquito Alert	https://www.gbif.org/dataset, DOI: 10.15470/t5a1os
2015	Spain	39.53	-0.49	observation	Banco de Datos de la Biodiversidad de la Comunitat Valenciana	https://registros.gbif.es/occurrences
2015	Spain	39.53	-0.49	observation	Banco de Datos de la Biodiversidad de la Comunitat Valenciana	https://registros.gbif.es/occurrences
2015	Spain	39.53	-0.49	observation	Banco de Datos de la Biodiversidad de la Comunitat Valenciana	https://registros.gbif.es/occurrences
2015	Spain	39.531223	-0.407535	observation	CREAF - Mosquito Alert	https://www.gbif.org/dataset, DOI: 10.15470/t5a1os
2015	Spain	39.53136	-0.417822	observation	CREAF - Mosquito Alert	https://www.gbif.org/dataset, DOI: 10.15470/t5a1os
2015	Spain	39.532402	-0.412369	observation	CREAF - Mosquito Alert	https://www.gbif.org/dataset, DOI: 10.15470/t5a1os
2015	Spain	39.53431	2.582205	observation	CREAF - Mosquito Alert	https://www.gbif.org/dataset, DOI: 10.15470/t5a1os
2015	Spain	39.53501	-0.482604	observation	CREAF - Mosquito Alert	https://www.gbif.org/dataset, DOI: 10.15470/t5a1os
2015	Spain	39.53506	-0.494419	observation	CREAF - Mosquito Alert	https://www.gbif.org/dataset, DOI: 10.15470/t5a1os
2015	Spain	39.53549	-0.480747	observation	CREAF - Mosquito Alert	https://www.gbif.org/dataset, DOI: 10.15470/t5a1os
2015	Spain	39.5356	-0.47882	observation	CREAF - Mosquito Alert	https://www.gbif.org/dataset, DOI: 10.15470/t5a1os
2015	Spain	39.53615	2.711807	observation	CREAF - Mosquito Alert	https://www.gbif.org/dataset, DOI: 10.15470/t5a1os
2015	Spain	39.53645	-0.497463	observation	CREAF - Mosquito Alert	https://www.gbif.org/dataset, DOI: 10.15470/t5a1os
2015	Spain	39.537426	-0.404007	observation	CREAF - Mosquito Alert	https://www.gbif.org/dataset, DOI: 10.15470/t5a1os
2015	Spain	39.53975	2.58	observation	CREAF - Mosquito Alert	https://www.gbif.org/dataset, DOI: 10.15470/t5a1os
2015	Spain	39.539886	-0.405598	observation	CREAF - Mosquito Alert	https://www.gbif.org/dataset, DOI: 10.15470/t5a1os
2015	Spain	39.539978	-0.406003	observation	CREAF - Mosquito Alert	https://www.gbif.org/dataset, DOI: 10.15470/t5a1os
2015	Spain	39.540443	-0.412593	observation	CREAF - Mosquito Alert	https://www.gbif.org/dataset, DOI: 10.15470/t5a1os
2015	Spain	39.540794	-0.404642	observation	CREAF - Mosquito Alert	https://www.gbif.org/dataset, DOI: 10.15470/t5a1os
2015	Spain	39.54082	-0.404569	observation	CREAF - Mosquito Alert	https://www.gbif.org/dataset, DOI: 10.15470/t5a1os
2015	Spain	39.54108	-0.417992	observation	CREAF - Mosquito Alert	https://www.gbif.org/dataset, DOI: 10.15470/t5a1os
2015	Spain	39.54147	-0.41756	observation	CREAF - Mosquito Alert	https://www.gbif.org/dataset, DOI: 10.15470/t5a1os
2015	Spain	39.543224	-0.39168	observation	CREAF - Mosquito Alert	https://www.gbif.org/dataset, DOI: 10.15470/t5a1os
2015	Spain	39.543686	-0.404074	observation	CREAF - Mosquito Alert	https://www.gbif.org/dataset, DOI: 10.15470/t5a1os
2015	Spain	39.54511	-0.391736	observation	CREAF - Mosquito Alert	https://www.gbif.org/dataset, DOI: 10.15470/t5a1os
2015	Spain	39.5454	-0.343761	observation	CREAF - Mosquito Alert	https://www.gbif.org/dataset, DOI: 10.15470/t5a1os
2015	Spain	39.54715	2.380452	observation	CREAF - Mosquito Alert	https://www.gbif.org/dataset, DOI: 10.15470/t5a1os
2015	Spain	39.54716	2.380292	observation	CREAF - Mosquito Alert	https://www.gbif.org/dataset, DOI: 10.15470/t5a1os
2015	Spain	39.54781	-0.417974	observation	CREAF - Mosquito Alert	https://www.gbif.org/dataset, DOI: 10.15470/t5a1os
2015	Spain	39.54907	-0.466156	observation	CREAF - Mosquito Alert	https://www.gbif.org/dataset, DOI: 10.15470/t5a1os
2015	Spain	39.54931	2.591182	observation	CREAF - Mosquito Alert	https://www.gbif.org/dataset, DOI: 10.15470/t5a1os
2015	Spain	39.54959	2.598848	observation	CREAF - Mosquito Alert	https://www.gbif.org/dataset, DOI: 10.15470/t5a1os
2015	Spain	39.550724	-0.389768	observation	CREAF - Mosquito Alert	https://www.gbif.org/dataset, DOI: 10.15470/t5a1os
2015	Spain	39.550846	2.598618	observation	CREAF - Mosquito Alert	https://www.gbif.org/dataset, DOI: 10.15470/t5a1os
2015	Spain	39.550972	2.598715	observation	CREAF - Mosquito Alert	https://www.gbif.org/dataset, DOI: 10.15470/t5a1os
2015	Spain	39.551094	2.59403	observation	CREAF - Mosquito Alert	https://www.gbif.org/dataset, DOI: 10.15470/t5a1os
2015	Spain	39.551308	-0.527618	observation	CREAF - Mosquito Alert	https://www.gbif.org/dataset, DOI: 10.15470/t5a1os
2015	Spain	39.55176	-0.294148	observation	CREAF - Mosquito Alert	https://www.gbif.org/dataset, DOI: 10.15470/t5a1os
2015	Spain	39.551918	-0.536723	observation	CREAF - Mosquito Alert	https://www.gbif.org/dataset, DOI: 10.15470/t5a1os
2015	Spain	39.551918	-0.536723	observation	CREAF - Mosquito Alert	https://www.gbif.org/dataset, DOI: 10.15470/t5a1os
2015	Spain	39.551933	-0.536633	observation	CREAF - Mosquito Alert	https://www.gbif.org/dataset, DOI: 10.15470/t5a1os
2015	Spain	39.552372	-0.523169	observation	CREAF - Mosquito Alert	https://www.gbif.org/dataset, DOI: 10.15470/t5a1os
2015	Spain	39.552383	2.623847	observation	CREAF - Mosquito Alert	https://www.gbif.org/dataset, DOI: 10.15470/t5a1os
2015	Spain	39.55275	2.624434	observation	CREAF - Mosquito Alert	https://www.gbif.org/dataset, DOI: 10.15470/t5a1os
2015	Spain	39.5533	2.623812	observation	CREAF - Mosquito Alert	https://www.gbif.org/dataset, DOI: 10.15470/t5a1os
2015	Spain	39.55333	2.607806	observation	CREAF - Mosquito Alert	https://www.gbif.org/dataset, DOI: 10.15470/t5a1os
2015	Spain	39.55339	2.607715	observation	CREAF - Mosquito Alert	https://www.gbif.org/dataset, DOI: 10.15470/t5a1os
2015	Spain	39.554058	2.597326	observation	CREAF - Mosquito Alert	https://www.gbif.org/dataset, DOI: 10.15470/t5a1os
2015	Spain	39.5543	2.694485	observation	CREAF - Mosquito Alert	https://www.gbif.org/dataset, DOI: 10.15470/t5a1os
2015	Spain	39.55461	-0.532464	observation	CREAF - Mosquito Alert	https://www.gbif.org/dataset, DOI: 10.15470/t5a1os
2015	Spain	39.554924	2.699178	observation	CREAF - Mosquito Alert	https://www.gbif.org/dataset, DOI: 10.15470/t5a1os
2015	Spain	39.555145	2.61937	observation	CREAF - Mosquito Alert	https://www.gbif.org/dataset, DOI: 10.15470/t5a1os
2015	Spain	39.555447	-0.530707	observation	CREAF - Mosquito Alert	https://www.gbif.org/dataset, DOI: 10.15470/t5a1os
2015	Spain	39.55591	2.623825	observation	CREAF - Mosquito Alert	https://www.gbif.org/dataset, DOI: 10.15470/t5a1os
2015	Spain	39.55668	2.70767	observation	CREAF - Mosquito Alert	https://www.gbif.org/dataset, DOI: 10.15470/t5a1os
2015	Spain	39.55691	-0.528253	observation	CREAF - Mosquito Alert	https://www.gbif.org/dataset, DOI: 10.15470/t5a1os
2015	Spain	39.556923	-0.528249	observation	CREAF - Mosquito Alert	https://www.gbif.org/dataset, DOI: 10.15470/t5a1os
2015	Spain	39.55697	-0.528265	observation	CREAF - Mosquito Alert	https://www.gbif.org/dataset, DOI: 10.15470/t5a1os
2015	Spain	39.55769	-0.324623	observation	CREAF - Mosquito Alert	https://www.gbif.org/dataset, DOI: 10.15470/t5a1os
2015	Spain	39.55787	2.618381	observation	CREAF - Mosquito Alert	https://www.gbif.org/dataset, DOI: 10.15470/t5a1os
2015	Spain	39.55819	-0.51827	observation	CREAF - Mosquito Alert	https://www.gbif.org/dataset, DOI: 10.15470/t5a1os
2015	Spain	39.558765	2.617053	observation	CREAF - Mosquito Alert	https://www.gbif.org/dataset, DOI: 10.15470/t5a1os
2015	Spain	39.55931	2.607195	observation	CREAF - Mosquito Alert	https://www.gbif.org/dataset, DOI: 10.15470/t5a1os
2015	Spain	39.55956	-0.520609	observation	CREAF - Mosquito Alert	https://www.gbif.org/dataset, DOI: 10.15470/t5a1os
2015	Spain	39.55962	2.607054	observation	CREAF - Mosquito Alert	https://www.gbif.org/dataset, DOI: 10.15470/t5a1os
2015	Spain	39.56032	-0.541487	observation	CREAF - Mosquito Alert	https://www.gbif.org/dataset, DOI: 10.15470/t5a1os
2015	Spain	39.56072	2.597824	observation	CREAF - Mosquito Alert	https://www.gbif.org/dataset, DOI: 10.15470/t5a1os
2015	Spain	39.560837	-0.529957	observation	CREAF - Mosquito Alert	https://www.gbif.org/dataset, DOI: 10.15470/t5a1os
2015	Spain	39.56086	-0.543248	observation	CREAF - Mosquito Alert	https://www.gbif.org/dataset, DOI: 10.15470/t5a1os
2015	Spain	39.56099	-0.286372	observation	CREAF - Mosquito Alert	https://www.gbif.org/dataset, DOI: 10.15470/t5a1os
2015	Spain	39.56173	2.607752	observation	CREAF - Mosquito Alert	https://www.gbif.org/dataset, DOI: 10.15470/t5a1os
2015	Spain	39.56221	-0.507328	observation	CREAF - Mosquito Alert	https://www.gbif.org/dataset, DOI: 10.15470/t5a1os
2015	Spain	39.56365	-0.534882	observation	CREAF - Mosquito Alert	https://www.gbif.org/dataset, DOI: 10.15470/t5a1os
2015	Spain	39.56484	-0.53491	observation	CREAF - Mosquito Alert	https://www.gbif.org/dataset, DOI: 10.15470/t5a1os
2015	Spain	39.565098	2.625026	observation	CREAF - Mosquito Alert	https://www.gbif.org/dataset, DOI: 10.15470/t5a1os
2015	Spain	39.566845	-0.482438	observation	CREAF - Mosquito Alert	https://www.gbif.org/dataset, DOI: 10.15470/t5a1os
2015	Spain	39.567356	2.502046	observation	CREAF - Mosquito Alert	https://www.gbif.org/dataset, DOI: 10.15470/t5a1os
2015	Spain	39.56884	2.660009	observation	CREAF - Mosquito Alert	https://www.gbif.org/dataset, DOI: 10.15470/t5a1os
2015	Spain	39.569305	-0.521791	observation	CREAF - Mosquito Alert	https://www.gbif.org/dataset, DOI: 10.15470/t5a1os
2015	Spain	39.56954	2.715019	observation	CREAF - Mosquito Alert	https://www.gbif.org/dataset, DOI: 10.15470/t5a1os
2015	Spain	39.570362	2.661999	observation	CREAF - Mosquito Alert	https://www.gbif.org/dataset, DOI: 10.15470/t5a1os
2015	Spain	39.571957	-0.536434	observation	CREAF - Mosquito Alert	https://www.gbif.org/dataset, DOI: 10.15470/t5a1os
2015	Spain	39.572212	2.686786	observation	CREAF - Mosquito Alert	https://www.gbif.org/dataset, DOI: 10.15470/t5a1os
2015	Spain	39.572323	2.672012	observation	CREAF - Mosquito Alert	https://www.gbif.org/dataset, DOI: 10.15470/t5a1os
2015	Spain	39.572407	2.634568	observation	CREAF - Mosquito Alert	https://www.gbif.org/dataset, DOI: 10.15470/t5a1os
2015	Spain	39.57264	2.634401	observation	CREAF - Mosquito Alert	https://www.gbif.org/dataset, DOI: 10.15470/t5a1os
2015	Spain	39.572723	2.419141	observation	CREAF - Mosquito Alert	https://www.gbif.org/dataset, DOI: 10.15470/t5a1os
2015	Spain	39.57411	2.667043	observation	CREAF - Mosquito Alert	https://www.gbif.org/dataset, DOI: 10.15470/t5a1os
2015	Spain	39.57558	2.661758	observation	CREAF - Mosquito Alert	https://www.gbif.org/dataset, DOI: 10.15470/t5a1os
2015	Spain	39.5756	2.661767	observation	CREAF - Mosquito Alert	https://www.gbif.org/dataset, DOI: 10.15470/t5a1os
2015	Spain	39.57561	2.661739	observation	CREAF - Mosquito Alert	https://www.gbif.org/dataset, DOI: 10.15470/t5a1os
2015	Spain	39.576	-0.278253	observation	CREAF - Mosquito Alert	https://www.gbif.org/dataset, DOI: 10.15470/t5a1os
2015	Spain	39.576096	2.71073	observation	CREAF - Mosquito Alert	https://www.gbif.org/dataset, DOI: 10.15470/t5a1os
2015	Spain	39.577015	3.372438	observation	CREAF - Mosquito Alert	https://www.gbif.org/dataset, DOI: 10.15470/t5a1os
2015	Spain	39.57759	2.654085	observation	CREAF - Mosquito Alert	https://www.gbif.org/dataset, DOI: 10.15470/t5a1os
2015	Spain	39.5777	2.66244	observation	CREAF - Mosquito Alert	https://www.gbif.org/dataset, DOI: 10.15470/t5a1os
2015	Spain	39.57801	2.628949	observation	CREAF - Mosquito Alert	https://www.gbif.org/dataset, DOI: 10.15470/t5a1os
2015	Spain	39.57855	-0.51415	observation	CREAF - Mosquito Alert	https://www.gbif.org/dataset, DOI: 10.15470/t5a1os
2015	Spain	39.57855	-0.514149	observation	CREAF - Mosquito Alert	https://www.gbif.org/dataset, DOI: 10.15470/t5a1os
2015	Spain	39.578556	-0.325198	observation	CREAF - Mosquito Alert	https://www.gbif.org/dataset, DOI: 10.15470/t5a1os
2015	Spain	39.58043	2.658953	observation	CREAF - Mosquito Alert	https://www.gbif.org/dataset, DOI: 10.15470/t5a1os
2015	Spain	39.58059	2.662821	observation	CREAF - Mosquito Alert	https://www.gbif.org/dataset, DOI: 10.15470/t5a1os
2015	Spain	39.58083	2.663238	observation	CREAF - Mosquito Alert	https://www.gbif.org/dataset, DOI: 10.15470/t5a1os
2015	Spain	39.58113	2.663619	observation	CREAF - Mosquito Alert	https://www.gbif.org/dataset, DOI: 10.15470/t5a1os
2015	Spain	39.58231	2.629653	observation	CREAF - Mosquito Alert	https://www.gbif.org/dataset, DOI: 10.15470/t5a1os
2015	Spain	39.582333	2.62965	observation	CREAF - Mosquito Alert	https://www.gbif.org/dataset, DOI: 10.15470/t5a1os
2015	Spain	39.58249	2.630037	observation	CREAF - Mosquito Alert	https://www.gbif.org/dataset, DOI: 10.15470/t5a1os
2015	Spain	39.58253	2.630102	observation	CREAF - Mosquito Alert	https://www.gbif.org/dataset, DOI: 10.15470/t5a1os
2015	Spain	39.583286	2.628851	observation	CREAF - Mosquito Alert	https://www.gbif.org/dataset, DOI: 10.15470/t5a1os
2015	Spain	39.58331	2.628751	observation	CREAF - Mosquito Alert	https://www.gbif.org/dataset, DOI: 10.15470/t5a1os
2015	Spain	39.584106	2.679037	observation	CREAF - Mosquito Alert	https://www.gbif.org/dataset, DOI: 10.15470/t5a1os
2015	Spain	39.58482	-0.274558	observation	CREAF - Mosquito Alert	https://www.gbif.org/dataset, DOI: 10.15470/t5a1os
2015	Spain	39.585415	2.622449	observation	CREAF - Mosquito Alert	https://www.gbif.org/dataset, DOI: 10.15470/t5a1os
2015	Spain	39.5859	2.662223	observation	CREAF - Mosquito Alert	https://www.gbif.org/dataset, DOI: 10.15470/t5a1os
2015	Spain	39.58737	2.62965	observation	CREAF - Mosquito Alert	https://www.gbif.org/dataset, DOI: 10.15470/t5a1os
2015	Spain	39.587635	-0.302698	observation	CREAF - Mosquito Alert	https://www.gbif.org/dataset, DOI: 10.15470/t5a1os
2015	Spain	39.587635	-0.302698	observation	CREAF - Mosquito Alert	https://www.gbif.org/dataset, DOI: 10.15470/t5a1os
2015	Spain	39.587852	2.623796	observation	CREAF - Mosquito Alert	https://www.gbif.org/dataset, DOI: 10.15470/t5a1os
2015	Spain	39.58973	-0.297212	observation	CREAF - Mosquito Alert	https://www.gbif.org/dataset, DOI: 10.15470/t5a1os
2015	Spain	39.58973	-0.297213	observation	CREAF - Mosquito Alert	https://www.gbif.org/dataset, DOI: 10.15470/t5a1os
2015	Spain	39.58973	-0.297212	observation	CREAF - Mosquito Alert	https://www.gbif.org/dataset, DOI: 10.15470/t5a1os
2015	Spain	39.59037	2.617577	observation	CREAF - Mosquito Alert	https://www.gbif.org/dataset, DOI: 10.15470/t5a1os
2015	Spain	39.590706	2.657022	observation	CREAF - Mosquito Alert	https://www.gbif.org/dataset, DOI: 10.15470/t5a1os
2015	Spain	39.59101	-0.298599	observation	CREAF - Mosquito Alert	https://www.gbif.org/dataset, DOI: 10.15470/t5a1os
2015	Spain	39.59115	2.617332	observation	CREAF - Mosquito Alert	https://www.gbif.org/dataset, DOI: 10.15470/t5a1os
2015	Spain	39.591667	2.685033	observation	CREAF - Mosquito Alert	https://www.gbif.org/dataset, DOI: 10.15470/t5a1os
2015	Spain	39.59205	2.617376	observation	CREAF - Mosquito Alert	https://www.gbif.org/dataset, DOI: 10.15470/t5a1os
2015	Spain	39.593758	-0.305143	observation	CREAF - Mosquito Alert	https://www.gbif.org/dataset, DOI: 10.15470/t5a1os
2015	Spain	39.59455	2.683455	observation	CREAF - Mosquito Alert	https://www.gbif.org/dataset, DOI: 10.15470/t5a1os
2015	Spain	39.59837	2.709278	observation	CREAF - Mosquito Alert	https://www.gbif.org/dataset, DOI: 10.15470/t5a1os
2015	Spain	39.60497	2.722553	observation	CREAF - Mosquito Alert	https://www.gbif.org/dataset, DOI: 10.15470/t5a1os
2015	Spain	39.606068	2.63714	observation	CREAF - Mosquito Alert	https://www.gbif.org/dataset, DOI: 10.15470/t5a1os
2015	Spain	39.606384	2.634726	observation	CREAF - Mosquito Alert	https://www.gbif.org/dataset, DOI: 10.15470/t5a1os
2015	Spain	39.606785	2.636938	observation	CREAF - Mosquito Alert	https://www.gbif.org/dataset, DOI: 10.15470/t5a1os
2015	Spain	39.606895	2.635921	observation	CREAF - Mosquito Alert	https://www.gbif.org/dataset, DOI: 10.15470/t5a1os
2015	Spain	39.607647	2.633655	observation	CREAF - Mosquito Alert	https://www.gbif.org/dataset, DOI: 10.15470/t5a1os
2015	Spain	39.60795	2.639577	observation	CREAF - Mosquito Alert	https://www.gbif.org/dataset, DOI: 10.15470/t5a1os
2015	Spain	39.60799	2.639808	observation	CREAF - Mosquito Alert	https://www.gbif.org/dataset, DOI: 10.15470/t5a1os
2015	Spain	39.611797	2.63777	observation	CREAF - Mosquito Alert	https://www.gbif.org/dataset, DOI: 10.15470/t5a1os
2015	Spain	39.611828	2.637775	observation	CREAF - Mosquito Alert	https://www.gbif.org/dataset, DOI: 10.15470/t5a1os
2015	Spain	39.6131	3.369427	observation	CREAF - Mosquito Alert	https://www.gbif.org/dataset, DOI: 10.15470/t5a1os
2015	Spain	39.619045	3.363191	observation	CREAF - Mosquito Alert	https://www.gbif.org/dataset, DOI: 10.15470/t5a1os
2015	Spain	39.61909	2.753298	observation	CREAF - Mosquito Alert	https://www.gbif.org/dataset, DOI: 10.15470/t5a1os
2015	Spain	39.621193	2.748416	observation	CREAF - Mosquito Alert	https://www.gbif.org/dataset, DOI: 10.15470/t5a1os
2015	Spain	39.621216	2.74804	observation	CREAF - Mosquito Alert	https://www.gbif.org/dataset, DOI: 10.15470/t5a1os
2015	Spain	39.62128	2.74793	observation	CREAF - Mosquito Alert	https://www.gbif.org/dataset, DOI: 10.15470/t5a1os
2015	Spain	39.62133	2.747942	observation	CREAF - Mosquito Alert	https://www.gbif.org/dataset, DOI: 10.15470/t5a1os
2015	Spain	39.621334	2.747942	observation	CREAF - Mosquito Alert	https://www.gbif.org/dataset, DOI: 10.15470/t5a1os
2015	Spain	39.62196	2.726695	observation	CREAF - Mosquito Alert	https://www.gbif.org/dataset, DOI: 10.15470/t5a1os
2015	Spain	39.627136	2.746674	observation	CREAF - Mosquito Alert	https://www.gbif.org/dataset, DOI: 10.15470/t5a1os
2015	Spain	39.636482	2.647365	observation	CREAF - Mosquito Alert	https://www.gbif.org/dataset, DOI: 10.15470/t5a1os
2015	Spain	39.63677	2.647261	observation	CREAF - Mosquito Alert	https://www.gbif.org/dataset, DOI: 10.15470/t5a1os
2015	Spain	39.638607	-0.31505	observation	CREAF - Mosquito Alert	https://www.gbif.org/dataset, DOI: 10.15470/t5a1os
2015	Spain	39.63919	2.709735	observation	CREAF - Mosquito Alert	https://www.gbif.org/dataset, DOI: 10.15470/t5a1os
2015	Spain	39.63919	2.709734	observation	CREAF - Mosquito Alert	https://www.gbif.org/dataset, DOI: 10.15470/t5a1os
2015	Spain	39.64645	2.778194	observation	CREAF - Mosquito Alert	https://www.gbif.org/dataset, DOI: 10.15470/t5a1os
2015	Spain	39.64716	2.777824	observation	CREAF - Mosquito Alert	https://www.gbif.org/dataset, DOI: 10.15470/t5a1os
2015	Spain	39.6489	2.766271	observation	CREAF - Mosquito Alert	https://www.gbif.org/dataset, DOI: 10.15470/t5a1os
2015	Spain	39.65075	2.771157	observation	CREAF - Mosquito Alert	https://www.gbif.org/dataset, DOI: 10.15470/t5a1os
2015	Spain	39.651337	-0.441813	observation	CREAF - Mosquito Alert	https://www.gbif.org/dataset, DOI: 10.15470/t5a1os
2015	Spain	39.651394	-0.441808	observation	CREAF - Mosquito Alert	https://www.gbif.org/dataset, DOI: 10.15470/t5a1os
2015	Spain	39.65336	2.775311	observation	CREAF - Mosquito Alert	https://www.gbif.org/dataset, DOI: 10.15470/t5a1os
2015	Spain	39.65903	-0.222298	observation	CREAF - Mosquito Alert	https://www.gbif.org/dataset, DOI: 10.15470/t5a1os
2015	Spain	39.66169	2.669716	observation	CREAF - Mosquito Alert	https://www.gbif.org/dataset, DOI: 10.15470/t5a1os
2015	Spain	39.665127	-0.228489	observation	CREAF - Mosquito Alert	https://www.gbif.org/dataset, DOI: 10.15470/t5a1os
2015	Spain	39.66634	2.684332	observation	CREAF - Mosquito Alert	https://www.gbif.org/dataset, DOI: 10.15470/t5a1os
2015	Spain	39.667606	-0.217088	observation	CREAF - Mosquito Alert	https://www.gbif.org/dataset, DOI: 10.15470/t5a1os
2015	Spain	39.66764	-0.215429	observation	CREAF - Mosquito Alert	https://www.gbif.org/dataset, DOI: 10.15470/t5a1os
2015	Spain	39.66852	-0.230723	observation	CREAF - Mosquito Alert	https://www.gbif.org/dataset, DOI: 10.15470/t5a1os
2015	Spain	39.66864	-0.230751	observation	CREAF - Mosquito Alert	https://www.gbif.org/dataset, DOI: 10.15470/t5a1os
2015	Spain	39.6692	-0.334311	observation	CREAF - Mosquito Alert	https://www.gbif.org/dataset, DOI: 10.15470/t5a1os
2015	Spain	39.67452	-0.208259	observation	CREAF - Mosquito Alert	https://www.gbif.org/dataset, DOI: 10.15470/t5a1os
2015	Spain	39.676407	-0.205966	observation	CREAF - Mosquito Alert	https://www.gbif.org/dataset, DOI: 10.15470/t5a1os
2015	Spain	39.677353	-0.279429	observation	CREAF - Mosquito Alert	https://www.gbif.org/dataset, DOI: 10.15470/t5a1os
2015	Spain	39.678677	2.703796	observation	CREAF - Mosquito Alert	https://www.gbif.org/dataset, DOI: 10.15470/t5a1os
2015	Spain	39.67871	2.704045	observation	CREAF - Mosquito Alert	https://www.gbif.org/dataset, DOI: 10.15470/t5a1os
2015	Spain	39.67874	2.701313	observation	CREAF - Mosquito Alert	https://www.gbif.org/dataset, DOI: 10.15470/t5a1os
2015	Spain	39.678745	2.702177	observation	CREAF - Mosquito Alert	https://www.gbif.org/dataset, DOI: 10.15470/t5a1os
2015	Spain	39.678776	2.702212	observation	CREAF - Mosquito Alert	https://www.gbif.org/dataset, DOI: 10.15470/t5a1os
2015	Spain	39.67881	2.704872	observation	CREAF - Mosquito Alert	https://www.gbif.org/dataset, DOI: 10.15470/t5a1os
2015	Spain	39.67881	2.701081	observation	CREAF - Mosquito Alert	https://www.gbif.org/dataset, DOI: 10.15470/t5a1os
2015	Spain	39.67881	2.701081	observation	CREAF - Mosquito Alert	https://www.gbif.org/dataset, DOI: 10.15470/t5a1os
2015	Spain	39.679043	2.700433	observation	CREAF - Mosquito Alert	https://www.gbif.org/dataset, DOI: 10.15470/t5a1os
2015	Spain	39.67905	-0.277146	observation	CREAF - Mosquito Alert	https://www.gbif.org/dataset, DOI: 10.15470/t5a1os
2015	Spain	39.679066	2.700243	observation	CREAF - Mosquito Alert	https://www.gbif.org/dataset, DOI: 10.15470/t5a1os
2015	Spain	39.6793	-0.27701	observation	CREAF - Mosquito Alert	https://www.gbif.org/dataset, DOI: 10.15470/t5a1os
2015	Spain	39.68038	-0.280916	observation	CREAF - Mosquito Alert	https://www.gbif.org/dataset, DOI: 10.15470/t5a1os
2015	Spain	39.68067	2.699853	observation	CREAF - Mosquito Alert	https://www.gbif.org/dataset, DOI: 10.15470/t5a1os
2015	Spain	39.680683	2.699845	observation	CREAF - Mosquito Alert	https://www.gbif.org/dataset, DOI: 10.15470/t5a1os
2015	Spain	39.680717	2.700055	observation	CREAF - Mosquito Alert	https://www.gbif.org/dataset, DOI: 10.15470/t5a1os
2015	Spain	39.681286	2.699773	observation	CREAF - Mosquito Alert	https://www.gbif.org/dataset, DOI: 10.15470/t5a1os
2015	Spain	39.68147	2.699847	observation	CREAF - Mosquito Alert	https://www.gbif.org/dataset, DOI: 10.15470/t5a1os
2015	Spain	39.68154	-0.220333	observation	CREAF - Mosquito Alert	https://www.gbif.org/dataset, DOI: 10.15470/t5a1os
2015	Spain	39.68189	-0.21033	observation	CREAF - Mosquito Alert	https://www.gbif.org/dataset, DOI: 10.15470/t5a1os
2015	Spain	39.68377	-0.205818	observation	CREAF - Mosquito Alert	https://www.gbif.org/dataset, DOI: 10.15470/t5a1os
2015	Spain	39.687267	-0.20546	observation	CREAF - Mosquito Alert	https://www.gbif.org/dataset, DOI: 10.15470/t5a1os
2015	Spain	39.687275	-0.209603	observation	CREAF - Mosquito Alert	https://www.gbif.org/dataset, DOI: 10.15470/t5a1os
2015	Spain	39.68733	-0.205513	observation	CREAF - Mosquito Alert	https://www.gbif.org/dataset, DOI: 10.15470/t5a1os
2015	Spain	39.68733	-0.205513	observation	CREAF - Mosquito Alert	https://www.gbif.org/dataset, DOI: 10.15470/t5a1os
2015	Spain	39.68733	-0.205512	observation	CREAF - Mosquito Alert	https://www.gbif.org/dataset, DOI: 10.15470/t5a1os
2015	Spain	39.69041	-0.202881	observation	CREAF - Mosquito Alert	https://www.gbif.org/dataset, DOI: 10.15470/t5a1os
2015	Spain	39.69212	2.83606	observation	CREAF - Mosquito Alert	https://www.gbif.org/dataset, DOI: 10.15470/t5a1os
2015	Spain	39.69257	-0.350572	observation	CREAF - Mosquito Alert	https://www.gbif.org/dataset, DOI: 10.15470/t5a1os
2015	Spain	39.695908	-0.425322	observation	CREAF - Mosquito Alert	https://www.gbif.org/dataset, DOI: 10.15470/t5a1os
2015	Spain	39.7	-0.31	observation	Banco de Datos de la Biodiversidad de la Comunitat Valenciana	https://registros.gbif.es/occurrences
2015	Spain	39.7	-0.31	observation	Banco de Datos de la Biodiversidad de la Comunitat Valenciana	https://registros.gbif.es/occurrences
2015	Spain	39.70727	-0.196132	observation	CREAF - Mosquito Alert	https://www.gbif.org/dataset, DOI: 10.15470/t5a1os
2015	Spain	39.707516	-0.197021	observation	CREAF - Mosquito Alert	https://www.gbif.org/dataset, DOI: 10.15470/t5a1os
2015	Spain	39.711197	2.792131	observation	CREAF - Mosquito Alert	https://www.gbif.org/dataset, DOI: 10.15470/t5a1os
2015	Spain	39.718	2.864525	observation	CREAF - Mosquito Alert	https://www.gbif.org/dataset, DOI: 10.15470/t5a1os
2015	Spain	39.72138	2.915859	observation	CREAF - Mosquito Alert	https://www.gbif.org/dataset, DOI: 10.15470/t5a1os
2015	Spain	39.721397	2.91586	observation	CREAF - Mosquito Alert	https://www.gbif.org/dataset, DOI: 10.15470/t5a1os
2015	Spain	39.726845	-0.365299	observation	CREAF - Mosquito Alert	https://www.gbif.org/dataset, DOI: 10.15470/t5a1os
2015	Spain	39.728794	-0.402073	observation	CREAF - Mosquito Alert	https://www.gbif.org/dataset, DOI: 10.15470/t5a1os
2015	Spain	39.72895	-0.40209	observation	CREAF - Mosquito Alert	https://www.gbif.org/dataset, DOI: 10.15470/t5a1os
2015	Spain	39.72901	-0.402302	observation	CREAF - Mosquito Alert	https://www.gbif.org/dataset, DOI: 10.15470/t5a1os
2015	Spain	39.729034	-0.402075	observation	CREAF - Mosquito Alert	https://www.gbif.org/dataset, DOI: 10.15470/t5a1os
2015	Spain	39.733593	2.922838	observation	CREAF - Mosquito Alert	https://www.gbif.org/dataset, DOI: 10.15470/t5a1os
2015	Spain	39.74	-0.26	observation	Banco de Datos de la Biodiversidad de la Comunitat Valenciana	https://registros.gbif.es/occurrences
2015	Spain	39.754158	-0.227373	observation	CREAF - Mosquito Alert	https://www.gbif.org/dataset, DOI: 10.15470/t5a1os
2015	Spain	39.756084	2.89986	observation	CREAF - Mosquito Alert	https://www.gbif.org/dataset, DOI: 10.15470/t5a1os
2015	Spain	39.758312	3.163652	observation	CREAF - Mosquito Alert	https://www.gbif.org/dataset, DOI: 10.15470/t5a1os
2015	Spain	39.76286	2.712546	observation	CREAF - Mosquito Alert	https://www.gbif.org/dataset, DOI: 10.15470/t5a1os
2015	Spain	39.76617	2.71761	observation	CREAF - Mosquito Alert	https://www.gbif.org/dataset, DOI: 10.15470/t5a1os
2015	Spain	39.766224	3.14778	observation	CREAF - Mosquito Alert	https://www.gbif.org/dataset, DOI: 10.15470/t5a1os
2015	Spain	39.766224	3.14778	observation	CREAF - Mosquito Alert	https://www.gbif.org/dataset, DOI: 10.15470/t5a1os
2015	Spain	39.778217	-0.380665	observation	CREAF - Mosquito Alert	https://www.gbif.org/dataset, DOI: 10.15470/t5a1os
2015	Spain	39.789417	2.689366	observation	CREAF - Mosquito Alert	https://www.gbif.org/dataset, DOI: 10.15470/t5a1os
2015	Spain	39.79844	-0.131755	observation	CREAF - Mosquito Alert	https://www.gbif.org/dataset, DOI: 10.15470/t5a1os
2015	Spain	39.8007	-0.132491	observation	CREAF - Mosquito Alert	https://www.gbif.org/dataset, DOI: 10.15470/t5a1os
2015	Spain	39.832695	-0.323823	observation	CREAF - Mosquito Alert	https://www.gbif.org/dataset, DOI: 10.15470/t5a1os
2015	Spain	39.83597	3.120854	observation	CREAF - Mosquito Alert	https://www.gbif.org/dataset, DOI: 10.15470/t5a1os
2015	Spain	39.83636	3.120343	observation	CREAF - Mosquito Alert	https://www.gbif.org/dataset, DOI: 10.15470/t5a1os
2015	Spain	39.86038	-0.479352	observation	CREAF - Mosquito Alert	https://www.gbif.org/dataset, DOI: 10.15470/t5a1os
2015	Spain	39.871113	-0.062917	observation	CREAF - Mosquito Alert	https://www.gbif.org/dataset, DOI: 10.15470/t5a1os
2015	Spain	39.872112	-0.072902	observation	CREAF - Mosquito Alert	https://www.gbif.org/dataset, DOI: 10.15470/t5a1os
2015	Spain	39.872112	-0.072902	observation	CREAF - Mosquito Alert	https://www.gbif.org/dataset, DOI: 10.15470/t5a1os
2015	Spain	39.872192	-0.072848	observation	CREAF - Mosquito Alert	https://www.gbif.org/dataset, DOI: 10.15470/t5a1os
2015	Spain	39.87728	-0.504874	observation	CREAF - Mosquito Alert	https://www.gbif.org/dataset, DOI: 10.15470/t5a1os
2015	Spain	39.882267	4.250022	observation	CREAF - Mosquito Alert	https://www.gbif.org/dataset, DOI: 10.15470/t5a1os
2015	Spain	39.889763	-0.080912	observation	CREAF - Mosquito Alert	https://www.gbif.org/dataset, DOI: 10.15470/t5a1os
2015	Spain	39.89303	-0.084017	observation	CREAF - Mosquito Alert	https://www.gbif.org/dataset, DOI: 10.15470/t5a1os
2015	Spain	39.895947	-0.1081	observation	CREAF - Mosquito Alert	https://www.gbif.org/dataset, DOI: 10.15470/t5a1os
2015	Spain	39.900368	-0.113629	observation	CREAF - Mosquito Alert	https://www.gbif.org/dataset, DOI: 10.15470/t5a1os
2015	Spain	39.91603	-0.353831	observation	CREAF - Mosquito Alert	https://www.gbif.org/dataset, DOI: 10.15470/t5a1os
2015	Spain	39.928677	-0.201362	observation	CREAF - Mosquito Alert	https://www.gbif.org/dataset, DOI: 10.15470/t5a1os
2015	Spain	39.938034	-0.096749	observation	CREAF - Mosquito Alert	https://www.gbif.org/dataset, DOI: 10.15470/t5a1os
2015	Spain	39.938057	-0.096614	observation	CREAF - Mosquito Alert	https://www.gbif.org/dataset, DOI: 10.15470/t5a1os
2015	Spain	39.93835	-0.114764	observation	CREAF - Mosquito Alert	https://www.gbif.org/dataset, DOI: 10.15470/t5a1os
2015	Spain	39.941044	-0.090394	observation	CREAF - Mosquito Alert	https://www.gbif.org/dataset, DOI: 10.15470/t5a1os
2015	Spain	39.94389	-0.067149	observation	CREAF - Mosquito Alert	https://www.gbif.org/dataset, DOI: 10.15470/t5a1os
2015	Spain	39.95209	-0.099325	observation	CREAF - Mosquito Alert	https://www.gbif.org/dataset, DOI: 10.15470/t5a1os
2015	Spain	39.955585	-0.209884	observation	CREAF - Mosquito Alert	https://www.gbif.org/dataset, DOI: 10.15470/t5a1os
2015	Spain	39.95576	-0.20989	observation	CREAF - Mosquito Alert	https://www.gbif.org/dataset, DOI: 10.15470/t5a1os
2015	Spain	39.9599	-0.220803	observation	CREAF - Mosquito Alert	https://www.gbif.org/dataset, DOI: 10.15470/t5a1os
2015	Spain	39.963787	-0.244362	observation	CREAF - Mosquito Alert	https://www.gbif.org/dataset, DOI: 10.15470/t5a1os
2015	Spain	39.96431	-0.261964	observation	CREAF - Mosquito Alert	https://www.gbif.org/dataset, DOI: 10.15470/t5a1os
2015	Spain	39.965607	-0.260699	observation	CREAF - Mosquito Alert	https://www.gbif.org/dataset, DOI: 10.15470/t5a1os
2015	Spain	39.965977	-0.261885	observation	CREAF - Mosquito Alert	https://www.gbif.org/dataset, DOI: 10.15470/t5a1os
2015	Spain	39.96815	-0.260603	observation	CREAF - Mosquito Alert	https://www.gbif.org/dataset, DOI: 10.15470/t5a1os
2015	Spain	39.969322	-0.25714	observation	CREAF - Mosquito Alert	https://www.gbif.org/dataset, DOI: 10.15470/t5a1os
2015	Spain	39.9705	0.011182	observation	CREAF - Mosquito Alert	https://www.gbif.org/dataset, DOI: 10.15470/t5a1os
2015	Spain	39.97461	-0.043802	observation	CREAF - Mosquito Alert	https://www.gbif.org/dataset, DOI: 10.15470/t5a1os
2015	Spain	39.974728	-0.036646	observation	CREAF - Mosquito Alert	https://www.gbif.org/dataset, DOI: 10.15470/t5a1os
2015	Spain	39.974915	0.012176	observation	CREAF - Mosquito Alert	https://www.gbif.org/dataset, DOI: 10.15470/t5a1os
2015	Spain	39.977272	0.015539	observation	CREAF - Mosquito Alert	https://www.gbif.org/dataset, DOI: 10.15470/t5a1os
2015	Spain	39.978	0.014397	observation	CREAF - Mosquito Alert	https://www.gbif.org/dataset, DOI: 10.15470/t5a1os
2015	Spain	39.97814	-0.046722	observation	CREAF - Mosquito Alert	https://www.gbif.org/dataset, DOI: 10.15470/t5a1os
2015	Spain	39.97819	-0.046976	observation	CREAF - Mosquito Alert	https://www.gbif.org/dataset, DOI: 10.15470/t5a1os
2015	Spain	39.978645	-0.235854	observation	CREAF - Mosquito Alert	https://www.gbif.org/dataset, DOI: 10.15470/t5a1os
2015	Spain	39.978977	-0.049368	observation	CREAF - Mosquito Alert	https://www.gbif.org/dataset, DOI: 10.15470/t5a1os
2015	Spain	39.980698	-0.233925	observation	CREAF - Mosquito Alert	https://www.gbif.org/dataset, DOI: 10.15470/t5a1os
2015	Spain	39.981026	-0.270188	observation	CREAF - Mosquito Alert	https://www.gbif.org/dataset, DOI: 10.15470/t5a1os
2015	Spain	39.982826	-0.026499	observation	CREAF - Mosquito Alert	https://www.gbif.org/dataset, DOI: 10.15470/t5a1os
2015	Spain	39.982826	-0.026499	observation	CREAF - Mosquito Alert	https://www.gbif.org/dataset, DOI: 10.15470/t5a1os
2015	Spain	39.982983	-0.029103	observation	CREAF - Mosquito Alert	https://www.gbif.org/dataset, DOI: 10.15470/t5a1os
2015	Spain	39.984276	-0.027506	observation	CREAF - Mosquito Alert	https://www.gbif.org/dataset, DOI: 10.15470/t5a1os
2015	Spain	39.98482	-0.031632	observation	CREAF - Mosquito Alert	https://www.gbif.org/dataset, DOI: 10.15470/t5a1os
2015	Spain	39.98708	-0.25758	observation	CREAF - Mosquito Alert	https://www.gbif.org/dataset, DOI: 10.15470/t5a1os
2015	Spain	39.98982	-0.043528	observation	CREAF - Mosquito Alert	https://www.gbif.org/dataset, DOI: 10.15470/t5a1os
2015	Spain	39.99025	-0.289089	observation	CREAF - Mosquito Alert	https://www.gbif.org/dataset, DOI: 10.15470/t5a1os
2015	Spain	39.99079	-0.061027	observation	CREAF - Mosquito Alert	https://www.gbif.org/dataset, DOI: 10.15470/t5a1os
2015	Spain	39.991264	-0.059338	observation	CREAF - Mosquito Alert	https://www.gbif.org/dataset, DOI: 10.15470/t5a1os
2015	Spain	39.99174	-0.064858	observation	CREAF - Mosquito Alert	https://www.gbif.org/dataset, DOI: 10.15470/t5a1os
2015	Spain	39.99178	-0.064736	observation	CREAF - Mosquito Alert	https://www.gbif.org/dataset, DOI: 10.15470/t5a1os
2015	Spain	39.992737	3.832962	observation	CREAF - Mosquito Alert	https://www.gbif.org/dataset, DOI: 10.15470/t5a1os
2015	Spain	39.992867	-0.283553	observation	CREAF - Mosquito Alert	https://www.gbif.org/dataset, DOI: 10.15470/t5a1os
2015	Spain	39.993282	-0.039414	observation	CREAF - Mosquito Alert	https://www.gbif.org/dataset, DOI: 10.15470/t5a1os
2015	Spain	39.993286	-0.039515	observation	CREAF - Mosquito Alert	https://www.gbif.org/dataset, DOI: 10.15470/t5a1os
2015	Spain	39.994713	-0.033282	observation	CREAF - Mosquito Alert	https://www.gbif.org/dataset, DOI: 10.15470/t5a1os
2015	Spain	39.994873	-0.032655	observation	CREAF - Mosquito Alert	https://www.gbif.org/dataset, DOI: 10.15470/t5a1os
2015	Spain	39.9949	-0.035184	observation	CREAF - Mosquito Alert	https://www.gbif.org/dataset, DOI: 10.15470/t5a1os
2015	Spain	39.99506	0.0217	observation	CREAF - Mosquito Alert	https://www.gbif.org/dataset, DOI: 10.15470/t5a1os
2015	Spain	40.00229	-0.042609	observation	CREAF - Mosquito Alert	https://www.gbif.org/dataset, DOI: 10.15470/t5a1os
2015	Spain	40.00237	-0.042492	observation	CREAF - Mosquito Alert	https://www.gbif.org/dataset, DOI: 10.15470/t5a1os
2015	Spain	40.02787	-0.197692	observation	CREAF - Mosquito Alert	https://www.gbif.org/dataset, DOI: 10.15470/t5a1os
2015	Spain	40.03114	-0.142219	observation	CREAF - Mosquito Alert	https://www.gbif.org/dataset, DOI: 10.15470/t5a1os
2015	Spain	40.039375	-0.076919	observation	CREAF - Mosquito Alert	https://www.gbif.org/dataset, DOI: 10.15470/t5a1os
2015	Spain	40.05964	0.094967	observation	CREAF - Mosquito Alert	https://www.gbif.org/dataset, DOI: 10.15470/t5a1os
2015	Spain	40.05964	0.095068	observation	CREAF - Mosquito Alert	https://www.gbif.org/dataset, DOI: 10.15470/t5a1os
2015	Spain	40.0863	0.135112	observation	CREAF - Mosquito Alert	https://www.gbif.org/dataset, DOI: 10.15470/t5a1os
2015	Spain	40.08677	0.143439	observation	CREAF - Mosquito Alert	https://www.gbif.org/dataset, DOI: 10.15470/t5a1os
2015	Spain	40.08679	0.143287	observation	CREAF - Mosquito Alert	https://www.gbif.org/dataset, DOI: 10.15470/t5a1os
2015	Spain	40.101807	-5.58E-4	observation	CREAF - Mosquito Alert	https://www.gbif.org/dataset, DOI: 10.15470/t5a1os
2015	Spain	40.101807	-5.58E-4	observation	CREAF - Mosquito Alert	https://www.gbif.org/dataset, DOI: 10.15470/t5a1os
2015	Spain	40.101807	-5.58E-4	observation	CREAF - Mosquito Alert	https://www.gbif.org/dataset, DOI: 10.15470/t5a1os
2015	Spain	40.12169	0.153237	observation	CREAF - Mosquito Alert	https://www.gbif.org/dataset, DOI: 10.15470/t5a1os
2015	Spain	40.146618	-3.830723	observation	CREAF - Mosquito Alert	https://www.gbif.org/dataset, DOI: 10.15470/t5a1os
2015	Spain	40.14764	-0.056918	observation	CREAF - Mosquito Alert	https://www.gbif.org/dataset, DOI: 10.15470/t5a1os
2015	Spain	40.15656	0.042681	observation	CREAF - Mosquito Alert	https://www.gbif.org/dataset, DOI: 10.15470/t5a1os
2015	Spain	40.15953	-0.172226	observation	CREAF - Mosquito Alert	https://www.gbif.org/dataset, DOI: 10.15470/t5a1os
2015	Spain	40.15965	-0.172455	observation	CREAF - Mosquito Alert	https://www.gbif.org/dataset, DOI: 10.15470/t5a1os
2015	Spain	40.16	0.04	observation	Banco de Datos de la Biodiversidad de la Comunitat Valenciana	https://registros.gbif.es/occurrences
2015	Spain	40.18146	-3.686995	observation	CREAF - Mosquito Alert	https://www.gbif.org/dataset, DOI: 10.15470/t5a1os
2015	Spain	40.246326	0.281319	observation	CREAF - Mosquito Alert	https://www.gbif.org/dataset, DOI: 10.15470/t5a1os
2015	Spain	40.24665	0.281486	observation	CREAF - Mosquito Alert	https://www.gbif.org/dataset, DOI: 10.15470/t5a1os
2015	Spain	40.310436	0.120807	observation	CREAF - Mosquito Alert	https://www.gbif.org/dataset, DOI: 10.15470/t5a1os
2015	Spain	40.417854	0.425562	observation	CREAF - Mosquito Alert	https://www.gbif.org/dataset, DOI: 10.15470/t5a1os
2015	Spain	40.42187	0.419066	observation	CREAF - Mosquito Alert	https://www.gbif.org/dataset, DOI: 10.15470/t5a1os
2015	Spain	40.458168	0.459061	observation	CREAF - Mosquito Alert	https://www.gbif.org/dataset, DOI: 10.15470/t5a1os
2015	Spain	40.471603	0.463956	observation	CREAF - Mosquito Alert	https://www.gbif.org/dataset, DOI: 10.15470/t5a1os
2015	Spain	40.482746	0.480988	observation	CREAF - Mosquito Alert	https://www.gbif.org/dataset, DOI: 10.15470/t5a1os
2015	Spain	40.48534	0.485438	observation	CREAF - Mosquito Alert	https://www.gbif.org/dataset, DOI: 10.15470/t5a1os
2015	Spain	40.61627	0.586836	observation	CREAF - Mosquito Alert	https://www.gbif.org/dataset, DOI: 10.15470/t5a1os
2015	Spain	40.818954	0.494238	observation	CREAF - Mosquito Alert	https://www.gbif.org/dataset, DOI: 10.15470/t5a1os
2015	Spain	40.91233	0.831637	observation	CREAF - Mosquito Alert	https://www.gbif.org/dataset, DOI: 10.15470/t5a1os
2015	Spain	40.987446	0.910385	observation	CREAF - Mosquito Alert	https://www.gbif.org/dataset, DOI: 10.15470/t5a1os
2015	Spain	41.001114	0.597973	observation	CREAF - Mosquito Alert	https://www.gbif.org/dataset, DOI: 10.15470/t5a1os
2015	Spain	41.00288	0.59388	observation	CREAF - Mosquito Alert	https://www.gbif.org/dataset, DOI: 10.15470/t5a1os
2015	Spain	41.044067	0.737471	observation	CREAF - Mosquito Alert	https://www.gbif.org/dataset, DOI: 10.15470/t5a1os
2015	Spain	41.06442	1.162008	observation	CREAF - Mosquito Alert	https://www.gbif.org/dataset, DOI: 10.15470/t5a1os
2015	Spain	41.07512	1.049706	observation	CREAF - Mosquito Alert	https://www.gbif.org/dataset, DOI: 10.15470/t5a1os
2015	Spain	41.07899	1.126091	observation	CREAF - Mosquito Alert	https://www.gbif.org/dataset, DOI: 10.15470/t5a1os
2015	Spain	41.08152	1.125679	observation	CREAF - Mosquito Alert	https://www.gbif.org/dataset, DOI: 10.15470/t5a1os
2015	Spain	41.08844	0.639603	observation	CREAF - Mosquito Alert	https://www.gbif.org/dataset, DOI: 10.15470/t5a1os
2015	Spain	41.10573	1.152711	observation	CREAF - Mosquito Alert	https://www.gbif.org/dataset, DOI: 10.15470/t5a1os
2015	Spain	41.11414	1.148005	observation	CREAF - Mosquito Alert	https://www.gbif.org/dataset, DOI: 10.15470/t5a1os
2015	Spain	41.117	1.25717	observation	CREAF - Mosquito Alert	https://www.gbif.org/dataset, DOI: 10.15470/t5a1os
2015	Spain	41.120235	1.156973	observation	CREAF - Mosquito Alert	https://www.gbif.org/dataset, DOI: 10.15470/t5a1os
2015	Spain	41.12632	0.801742	observation	CREAF - Mosquito Alert	https://www.gbif.org/dataset, DOI: 10.15470/t5a1os
2015	Spain	41.12665	1.288931	observation	CREAF - Mosquito Alert	https://www.gbif.org/dataset, DOI: 10.15470/t5a1os
2015	Spain	41.12968	1.198538	observation	CREAF - Mosquito Alert	https://www.gbif.org/dataset, DOI: 10.15470/t5a1os
2015	Spain	41.129974	1.241498	observation	CREAF - Mosquito Alert	https://www.gbif.org/dataset, DOI: 10.15470/t5a1os
2015	Spain	41.130245	1.241623	observation	CREAF - Mosquito Alert	https://www.gbif.org/dataset, DOI: 10.15470/t5a1os
2015	Spain	41.13297	1.36092	observation	CREAF - Mosquito Alert	https://www.gbif.org/dataset, DOI: 10.15470/t5a1os
2015	Spain	41.13669	1.110621	observation	CREAF - Mosquito Alert	https://www.gbif.org/dataset, DOI: 10.15470/t5a1os
2015	Spain	41.14059	1.37712	observation	CREAF - Mosquito Alert	https://www.gbif.org/dataset, DOI: 10.15470/t5a1os
2015	Spain	41.144783	1.36326	observation	CREAF - Mosquito Alert	https://www.gbif.org/dataset, DOI: 10.15470/t5a1os
2015	Spain	41.15786	1.101371	observation	CREAF - Mosquito Alert	https://www.gbif.org/dataset, DOI: 10.15470/t5a1os
2015	Spain	41.162285	1.10759	observation	CREAF - Mosquito Alert	https://www.gbif.org/dataset, DOI: 10.15470/t5a1os
2015	Spain	41.167923	1.390968	observation	CREAF - Mosquito Alert	https://www.gbif.org/dataset, DOI: 10.15470/t5a1os
2015	Spain	41.1727	1.48248	observation	CREAF - Mosquito Alert	https://www.gbif.org/dataset, DOI: 10.15470/t5a1os
2015	Spain	41.1826	1.528334	observation	CREAF - Mosquito Alert	https://www.gbif.org/dataset, DOI: 10.15470/t5a1os
2015	Spain	41.18427	1.128249	observation	CREAF - Mosquito Alert	https://www.gbif.org/dataset, DOI: 10.15470/t5a1os
2015	Spain	41.18489	1.521995	observation	CREAF - Mosquito Alert	https://www.gbif.org/dataset, DOI: 10.15470/t5a1os
2015	Spain	41.19194	1.554423	observation	CREAF - Mosquito Alert	https://www.gbif.org/dataset, DOI: 10.15470/t5a1os
2015	Spain	41.191944	1.554401	observation	CREAF - Mosquito Alert	https://www.gbif.org/dataset, DOI: 10.15470/t5a1os
2015	Spain	41.193024	1.626829	observation	CREAF - Mosquito Alert	https://www.gbif.org/dataset, DOI: 10.15470/t5a1os
2015	Spain	41.196846	1.601827	observation	CREAF - Mosquito Alert	https://www.gbif.org/dataset, DOI: 10.15470/t5a1os
2015	Spain	41.20969	1.611331	observation	CREAF - Mosquito Alert	https://www.gbif.org/dataset, DOI: 10.15470/t5a1os
2015	Spain	41.21665	1.679496	observation	CREAF - Mosquito Alert	https://www.gbif.org/dataset, DOI: 10.15470/t5a1os
2015	Spain	41.219402	1.717749	observation	CREAF - Mosquito Alert	https://www.gbif.org/dataset, DOI: 10.15470/t5a1os
2015	Spain	41.22146	1.75166	observation	CREAF - Mosquito Alert	https://www.gbif.org/dataset, DOI: 10.15470/t5a1os
2015	Spain	41.23178	1.79759	observation	CREAF - Mosquito Alert	https://www.gbif.org/dataset, DOI: 10.15470/t5a1os
2015	Spain	41.23467	1.733343	observation	CREAF - Mosquito Alert	https://www.gbif.org/dataset, DOI: 10.15470/t5a1os
2015	Spain	41.23483	1.798777	observation	CREAF - Mosquito Alert	https://www.gbif.org/dataset, DOI: 10.15470/t5a1os
2015	Spain	41.23698	1.816703	observation	CREAF - Mosquito Alert	https://www.gbif.org/dataset, DOI: 10.15470/t5a1os
2015	Spain	41.23705	1.816316	observation	CREAF - Mosquito Alert	https://www.gbif.org/dataset, DOI: 10.15470/t5a1os
2015	Spain	41.2373	1.816286	observation	CREAF - Mosquito Alert	https://www.gbif.org/dataset, DOI: 10.15470/t5a1os
2015	Spain	41.23782	1.811441	observation	CREAF - Mosquito Alert	https://www.gbif.org/dataset, DOI: 10.15470/t5a1os
2015	Spain	41.2463	1.798238	observation	CREAF - Mosquito Alert	https://www.gbif.org/dataset, DOI: 10.15470/t5a1os
2015	Spain	41.25005	1.76819	observation	CREAF - Mosquito Alert	https://www.gbif.org/dataset, DOI: 10.15470/t5a1os
2015	Spain	41.25272	1.269773	observation	CREAF - Mosquito Alert	https://www.gbif.org/dataset, DOI: 10.15470/t5a1os
2015	Spain	41.25476	1.592414	observation	CREAF - Mosquito Alert	https://www.gbif.org/dataset, DOI: 10.15470/t5a1os
2015	Spain	41.25728	1.775541	observation	CREAF - Mosquito Alert	https://www.gbif.org/dataset, DOI: 10.15470/t5a1os
2015	Spain	41.25771	1.594273	observation	CREAF - Mosquito Alert	https://www.gbif.org/dataset, DOI: 10.15470/t5a1os
2015	Spain	41.25979	1.922903	observation	CREAF - Mosquito Alert	https://www.gbif.org/dataset, DOI: 10.15470/t5a1os
2015	Spain	41.268093	2.007836	observation	CREAF - Mosquito Alert	https://www.gbif.org/dataset, DOI: 10.15470/t5a1os
2015	Spain	41.26869	2.008498	observation	CREAF - Mosquito Alert	https://www.gbif.org/dataset, DOI: 10.15470/t5a1os
2015	Spain	41.274277	1.520122	observation	CREAF - Mosquito Alert	https://www.gbif.org/dataset, DOI: 10.15470/t5a1os
2015	Spain	41.280792	1.722997	observation	CREAF - Mosquito Alert	https://www.gbif.org/dataset, DOI: 10.15470/t5a1os
2015	Spain	41.280945	1.724316	observation	CREAF - Mosquito Alert	https://www.gbif.org/dataset, DOI: 10.15470/t5a1os
2015	Spain	41.28245	1.979338	observation	CREAF - Mosquito Alert	https://www.gbif.org/dataset, DOI: 10.15470/t5a1os
2015	Spain	41.30026	2.004918	observation	CREAF - Mosquito Alert	https://www.gbif.org/dataset, DOI: 10.15470/t5a1os
2015	Spain	41.3017	2.003873	observation	CREAF - Mosquito Alert	https://www.gbif.org/dataset, DOI: 10.15470/t5a1os
2015	Spain	41.30505	2.073843	observation	CREAF - Mosquito Alert	https://www.gbif.org/dataset, DOI: 10.15470/t5a1os
2015	Spain	41.305332	2.062867	observation	CREAF - Mosquito Alert	https://www.gbif.org/dataset, DOI: 10.15470/t5a1os
2015	Spain	41.30867	2.024791	observation	CREAF - Mosquito Alert	https://www.gbif.org/dataset, DOI: 10.15470/t5a1os
2015	Spain	41.315308	2.008768	observation	CREAF - Mosquito Alert	https://www.gbif.org/dataset, DOI: 10.15470/t5a1os
2015	Spain	41.315723	2.015338	observation	CREAF - Mosquito Alert	https://www.gbif.org/dataset, DOI: 10.15470/t5a1os
2015	Spain	41.3182	2.000128	observation	CREAF - Mosquito Alert	https://www.gbif.org/dataset, DOI: 10.15470/t5a1os
2015	Spain	41.323383	2.016078	observation	CREAF - Mosquito Alert	https://www.gbif.org/dataset, DOI: 10.15470/t5a1os
2015	Spain	41.33238	1.922497	observation	CREAF - Mosquito Alert	https://www.gbif.org/dataset, DOI: 10.15470/t5a1os
2015	Spain	41.33316	1.912329	observation	CREAF - Mosquito Alert	https://www.gbif.org/dataset, DOI: 10.15470/t5a1os
2015	Spain	41.33326	1.912349	observation	CREAF - Mosquito Alert	https://www.gbif.org/dataset, DOI: 10.15470/t5a1os
2015	Spain	41.33386	1.679994	observation	CREAF - Mosquito Alert	https://www.gbif.org/dataset, DOI: 10.15470/t5a1os
2015	Spain	41.339874	1.698396	observation	CREAF - Mosquito Alert	https://www.gbif.org/dataset, DOI: 10.15470/t5a1os
2015	Spain	41.340004	1.697902	observation	CREAF - Mosquito Alert	https://www.gbif.org/dataset, DOI: 10.15470/t5a1os
2015	Spain	41.34133	2.378504	observation	CREAF - Mosquito Alert	https://www.gbif.org/dataset, DOI: 10.15470/t5a1os
2015	Spain	41.35271	2.143621	observation	CREAF - Mosquito Alert	https://www.gbif.org/dataset, DOI: 10.15470/t5a1os
2015	Spain	41.35605	2.090051	observation	CREAF - Mosquito Alert	https://www.gbif.org/dataset, DOI: 10.15470/t5a1os
2015	Spain	41.35635	1.728518	observation	CREAF - Mosquito Alert	https://www.gbif.org/dataset, DOI: 10.15470/t5a1os
2015	Spain	41.36103	2.078204	observation	CREAF - Mosquito Alert	https://www.gbif.org/dataset, DOI: 10.15470/t5a1os
[truncated: 3,008 more rows]

## Sheet: USA
Year	Latitude	Longitude	Data type	Dataset	Link/DOI
1977	35.79	-78.65	literature	Kraemer et al. 2015	DOI: 10.1038/sdata.2015.35
1983	35.14	-90.04	literature	Kraemer et al. 2015	DOI: 10.1038/sdata.2015.35
1985	29.83	-95.4	literature	Kraemer et al. 2015	DOI: 10.1038/sdata.2015.35
1985	29.86	-95.4	literature	Kraemer et al. 2015	DOI: 10.1038/sdata.2015.35
1986	27.76	-99.34	literature	Kraemer et al. 2015	DOI: 10.1038/sdata.2015.35
1986	28.87	-95.99	literature	Kraemer et al. 2015	DOI: 10.1038/sdata.2015.35
1986	29.45	-89.61	literature	Kraemer et al. 2015	DOI: 10.1038/sdata.2015.35
1986	29.62	-96.53	literature	Kraemer et al. 2015	DOI: 10.1038/sdata.2015.35
1986	29.75	-95.35	literature	Kraemer et al. 2015	DOI: 10.1038/sdata.2015.35
1986	29.75	-95.35	literature	Kraemer et al. 2015	DOI: 10.1038/sdata.2015.35
1986	29.75	-95.35	literature	Kraemer et al. 2015	DOI: 10.1038/sdata.2015.35
1986	29.78	-90.12	literature	Kraemer et al. 2015	DOI: 10.1038/sdata.2015.35
1986	29.83	-95.4	literature	Kraemer et al. 2015	DOI: 10.1038/sdata.2015.35
1986	29.86	-92.32	literature	Kraemer et al. 2015	DOI: 10.1038/sdata.2015.35
1986	29.89	-90.35	literature	Kraemer et al. 2015	DOI: 10.1038/sdata.2015.35
1986	29.90	-91.72	literature	Kraemer et al. 2015	DOI: 10.1038/sdata.2015.35
1986	29.97	-90.65	literature	Kraemer et al. 2015	DOI: 10.1038/sdata.2015.35
1986	30.01	-95.99	literature	Kraemer et al. 2015	DOI: 10.1038/sdata.2015.35
1986	30.04	-89.91	literature	Kraemer et al. 2015	DOI: 10.1038/sdata.2015.35
1986	30.24	-93.35	literature	Kraemer et al. 2015	DOI: 10.1038/sdata.2015.35
1986	30.33	-81.65	literature	Kraemer et al. 2015	DOI: 10.1038/sdata.2015.35
1986	30.33	-81.65	literature	Kraemer et al. 2015	DOI: 10.1038/sdata.2015.35
1986	30.33	-81.69	literature	Kraemer et al. 2015	DOI: 10.1038/sdata.2015.35
1986	30.46	-89.94	literature	Kraemer et al. 2015	DOI: 10.1038/sdata.2015.35
1986	30.52	-89.11	literature	Kraemer et al. 2015	DOI: 10.1038/sdata.2015.35
1986	30.54	-91.09	literature	Kraemer et al. 2015	DOI: 10.1038/sdata.2015.35
1986	30.65	-90.41	literature	Kraemer et al. 2015	DOI: 10.1038/sdata.2015.35
1986	30.75	-95.57	literature	Kraemer et al. 2015	DOI: 10.1038/sdata.2015.35
1986	31.20	-89.25	literature	Kraemer et al. 2015	DOI: 10.1038/sdata.2015.35
1986	31.62	-94.62	literature	Kraemer et al. 2015	DOI: 10.1038/sdata.2015.35
1986	31.84	-95.17	literature	Kraemer et al. 2015	DOI: 10.1038/sdata.2015.35
1986	32.01	-81.15	literature	Kraemer et al. 2015	DOI: 10.1038/sdata.2015.35
1986	32.22	-95.85	literature	Kraemer et al. 2015	DOI: 10.1038/sdata.2015.35
1986	32.27	-90.44	literature	Kraemer et al. 2015	DOI: 10.1038/sdata.2015.35
1986	32.36	-90.85	literature	Kraemer et al. 2015	DOI: 10.1038/sdata.2015.35
1986	32.36	-96.8	literature	Kraemer et al. 2015	DOI: 10.1038/sdata.2015.35
1986	32.48	-94.82	literature	Kraemer et al. 2015	DOI: 10.1038/sdata.2015.35
1986	32.55	-94.37	literature	Kraemer et al. 2015	DOI: 10.1038/sdata.2015.35
1986	32.57	-95.84	literature	Kraemer et al. 2015	DOI: 10.1038/sdata.2015.35
1986	32.59	-93.88	literature	Kraemer et al. 2015	DOI: 10.1038/sdata.2015.35
1986	32.74	-94.94	literature	Kraemer et al. 2015	DOI: 10.1038/sdata.2015.35
1986	32.77	-96.77	literature	Kraemer et al. 2015	DOI: 10.1038/sdata.2015.35
1986	32.78	-97.29	literature	Kraemer et al. 2015	DOI: 10.1038/sdata.2015.35
1986	32.79	-95.38	literature	Kraemer et al. 2015	DOI: 10.1038/sdata.2015.35
1986	33.45	-94.42	literature	Kraemer et al. 2015	DOI: 10.1038/sdata.2015.35
1986	33.67	-95.56	literature	Kraemer et al. 2015	DOI: 10.1038/sdata.2015.35
1986	33.79	-84.46	literature	Kraemer et al. 2015	DOI: 10.1038/sdata.2015.35
1986	33.98	-98.7	literature	Kraemer et al. 2015	DOI: 10.1038/sdata.2015.35
1986	34.14	-86.87	literature	Kraemer et al. 2015	DOI: 10.1038/sdata.2015.35
1986	34.29	-92.42	literature	Kraemer et al. 2015	DOI: 10.1038/sdata.2015.35
1986	34.70	-87.8	literature	Kraemer et al. 2015	DOI: 10.1038/sdata.2015.35
1986	34.77	-86.55	literature	Kraemer et al. 2015	DOI: 10.1038/sdata.2015.35
1986	35.14	-90.05	literature	Kraemer et al. 2015	DOI: 10.1038/sdata.2015.35
1986	35.19	-89.9	literature	Kraemer et al. 2015	DOI: 10.1038/sdata.2015.35
1986	37.96	-90.88	literature	Kraemer et al. 2015	DOI: 10.1038/sdata.2015.35
1986	37.98	-87.57	literature	Kraemer et al. 2015	DOI: 10.1038/sdata.2015.35
1986	37.98	-87.57	literature	Kraemer et al. 2015	DOI: 10.1038/sdata.2015.35
1986	38.03	-87.59	literature	Kraemer et al. 2015	DOI: 10.1038/sdata.2015.35
1986	38.30	-88.93	literature	Kraemer et al. 2015	DOI: 10.1038/sdata.2015.35
1986	38.47	-89.93	literature	Kraemer et al. 2015	DOI: 10.1038/sdata.2015.35
1986	38.64	-90.45	literature	Kraemer et al. 2015	DOI: 10.1038/sdata.2015.35
1986	38.78	-90.68	literature	Kraemer et al. 2015	DOI: 10.1038/sdata.2015.35
1986	39.01	-94.35	literature	Kraemer et al. 2015	DOI: 10.1038/sdata.2015.35
1986	39.77	-86.16	literature	Kraemer et al. 2015	DOI: 10.1038/sdata.2015.35
1986	39.77	-86.16	literature	Kraemer et al. 2015	DOI: 10.1038/sdata.2015.35
1986	39.77	-86.16	literature	Kraemer et al. 2015	DOI: 10.1038/sdata.2015.35
1986	39.77	-86.16	literature	Kraemer et al. 2015	DOI: 10.1038/sdata.2015.35
1986	39.78	-86.15	literature	Kraemer et al. 2015	DOI: 10.1038/sdata.2015.35
1986	40.13	-84.61	literature	Kraemer et al. 2015	DOI: 10.1038/sdata.2015.35
1987	29.19	-95.46	literature	Kraemer et al. 2015	DOI: 10.1038/sdata.2015.35
1987	29.41	-94.96	literature	Kraemer et al. 2015	DOI: 10.1038/sdata.2015.35
1987	29.45	-98.53	literature	Kraemer et al. 2015	DOI: 10.1038/sdata.2015.35
1987	29.53	-95.78	literature	Kraemer et al. 2015	DOI: 10.1038/sdata.2015.35
1987	29.73	-94.97	literature	Kraemer et al. 2015	DOI: 10.1038/sdata.2015.35
1987	29.74	-94.61	literature	Kraemer et al. 2015	DOI: 10.1038/sdata.2015.35
1987	29.75	-95.35	literature	Kraemer et al. 2015	DOI: 10.1038/sdata.2015.35
1987	29.88	-93.16	literature	Kraemer et al. 2015	DOI: 10.1038/sdata.2015.35
1987	29.88	-94.18	literature	Kraemer et al. 2015	DOI: 10.1038/sdata.2015.35
1987	29.89	-96.28	literature	Kraemer et al. 2015	DOI: 10.1038/sdata.2015.35
1987	30.13	-93.9	literature	Kraemer et al. 2015	DOI: 10.1038/sdata.2015.35
1987	30.15	-94.82	literature	Kraemer et al. 2015	DOI: 10.1038/sdata.2015.35
1987	30.21	-92.02	literature	Kraemer et al. 2015	DOI: 10.1038/sdata.2015.35
1987	30.21	-92.05	literature	Kraemer et al. 2015	DOI: 10.1038/sdata.2015.35
1987	30.23	-93.22	literature	Kraemer et al. 2015	DOI: 10.1038/sdata.2015.35
1987	30.30	-95.5	literature	Kraemer et al. 2015	DOI: 10.1038/sdata.2015.35
1987	30.33	-81.65	literature	Kraemer et al. 2015	DOI: 10.1038/sdata.2015.35
1987	30.33	-94.39	literature	Kraemer et al. 2015	DOI: 10.1038/sdata.2015.35
1987	30.46	-91.15	literature	Kraemer et al. 2015	DOI: 10.1038/sdata.2015.35
1987	30.58	-95.17	literature	Kraemer et al. 2015	DOI: 10.1038/sdata.2015.35
1987	30.77	-94.38	literature	Kraemer et al. 2015	DOI: 10.1038/sdata.2015.35
1987	30.80	-88.21	literature	Kraemer et al. 2015	DOI: 10.1038/sdata.2015.35
1987	31.05	-97.48	literature	Kraemer et al. 2015	DOI: 10.1038/sdata.2015.35
1987	31.11	-93.18	literature	Kraemer et al. 2015	DOI: 10.1038/sdata.2015.35
1987	31.20	-92.53	literature	Kraemer et al. 2015	DOI: 10.1038/sdata.2015.35
1987	31.25	-86.45	literature	Kraemer et al. 2015	DOI: 10.1038/sdata.2015.35
1987	31.26	-94.62	literature	Kraemer et al. 2015	DOI: 10.1038/sdata.2015.35
1987	31.32	-95.42	literature	Kraemer et al. 2015	DOI: 10.1038/sdata.2015.35
1987	31.82	-95.65	literature	Kraemer et al. 2015	DOI: 10.1038/sdata.2015.35
1987	32.11	-94.76	literature	Kraemer et al. 2015	DOI: 10.1038/sdata.2015.35
1987	32.38	-95.27	literature	Kraemer et al. 2015	DOI: 10.1038/sdata.2015.35
1987	32.48	-92.15	literature	Kraemer et al. 2015	DOI: 10.1038/sdata.2015.35
1987	32.48	-93.77	literature	Kraemer et al. 2015	DOI: 10.1038/sdata.2015.35
1987	33.56	-86.9	literature	Kraemer et al. 2015	DOI: 10.1038/sdata.2015.35
1987	33.96	-83.37	literature	Kraemer et al. 2015	DOI: 10.1038/sdata.2015.35
1987	34.04	-77.9	literature	Kraemer et al. 2015	DOI: 10.1038/sdata.2015.35
1987	34.04	-77.9	literature	Kraemer et al. 2015	DOI: 10.1038/sdata.2015.35
1987	34.05	-86.04	literature	Kraemer et al. 2015	DOI: 10.1038/sdata.2015.35
1987	34.26	-77.9	literature	Kraemer et al. 2015	DOI: 10.1038/sdata.2015.35
1987	34.93	-79.78	literature	Kraemer et al. 2015	DOI: 10.1038/sdata.2015.35
1987	34.94	-79.78	literature	Kraemer et al. 2015	DOI: 10.1038/sdata.2015.35
1987	35.25	-80.83	literature	Kraemer et al. 2015	DOI: 10.1038/sdata.2015.35
1987	36.40	-79.77	literature	Kraemer et al. 2015	DOI: 10.1038/sdata.2015.35
1987	36.40	-80.23	literature	Kraemer et al. 2015	DOI: 10.1038/sdata.2015.35
1987	37.98	-87.56	literature	Kraemer et al. 2015	DOI: 10.1038/sdata.2015.35
1987	37.98	-87.57	literature	Kraemer et al. 2015	DOI: 10.1038/sdata.2015.35
1987	38.04	-84.47	literature	Kraemer et al. 2015	DOI: 10.1038/sdata.2015.35
1987	38.04	-84.51	literature	Kraemer et al. 2015	DOI: 10.1038/sdata.2015.35
1987	38.04	-84.51	literature	Kraemer et al. 2015	DOI: 10.1038/sdata.2015.35
1987	38.91	-75.43	literature	Kraemer et al. 2015	DOI: 10.1038/sdata.2015.35
1987	38.91	-75.43	literature	Kraemer et al. 2015	DOI: 10.1038/sdata.2015.35
1987	39.01	-82.62	literature	Kraemer et al. 2015	DOI: 10.1038/sdata.2015.35
1987	39.10	-94.58	literature	Kraemer et al. 2015	DOI: 10.1038/sdata.2015.35
1987	39.14	-77.2	literature	Kraemer et al. 2015	DOI: 10.1038/sdata.2015.35
1987	39.15	-84.98	literature	Kraemer et al. 2015	DOI: 10.1038/sdata.2015.35
1987	39.23	-85.01	literature	Kraemer et al. 2015	DOI: 10.1038/sdata.2015.35
1987	39.29	-76.62	literature	Kraemer et al. 2015	DOI: 10.1038/sdata.2015.35
1987	39.31	-76.62	literature	Kraemer et al. 2015	DOI: 10.1038/sdata.2015.35
1987	39.31	-94.43	literature	Kraemer et al. 2015	DOI: 10.1038/sdata.2015.35
1987	39.77	-86.16	literature	Kraemer et al. 2015	DOI: 10.1038/sdata.2015.35
1987	40.41	-82.24	literature	Kraemer et al. 2015	DOI: 10.1038/sdata.2015.35
1987	41.84	-87.82	literature	Kraemer et al. 2015	DOI: 10.1038/sdata.2015.35
1987	41.88	-87.62	literature	Kraemer et al. 2015	DOI: 10.1038/sdata.2015.35
1987	41.90	-87.64	literature	Kraemer et al. 2015	DOI: 10.1038/sdata.2015.35
1988	26.13	-97.55	literature	Kraemer et al. 2015	DOI: 10.1038/sdata.2015.35
1988	26.40	-98.19	literature	Kraemer et al. 2015	DOI: 10.1038/sdata.2015.35
1988	27.73	-97.64	literature	Kraemer et al. 2015	DOI: 10.1038/sdata.2015.35
1988	29.35	-98.44	literature	Kraemer et al. 2015	DOI: 10.1038/sdata.2015.35
1988	29.38	-98.58	literature	Kraemer et al. 2015	DOI: 10.1038/sdata.2015.35
1988	29.43	-98.5	literature	Kraemer et al. 2015	DOI: 10.1038/sdata.2015.35
1988	29.47	-98.48	literature	Kraemer et al. 2015	DOI: 10.1038/sdata.2015.35
1988	29.68	-82.35	literature	Kraemer et al. 2015	DOI: 10.1038/sdata.2015.35
1988	30.00	-90.05	literature	Kraemer et al. 2015	DOI: 10.1038/sdata.2015.35
1988	30.02	-89.98	literature	Kraemer et al. 2015	DOI: 10.1038/sdata.2015.35
1988	30.05	-83.6	literature	Kraemer et al. 2015	DOI: 10.1038/sdata.2015.35
1988	30.22	-82.62	literature	Kraemer et al. 2015	DOI: 10.1038/sdata.2015.35
1988	30.33	-81.65	literature	Kraemer et al. 2015	DOI: 10.1038/sdata.2015.35
1988	30.41	-88.92	literature	Kraemer et al. 2015	DOI: 10.1038/sdata.2015.35
1988	30.42	-89.48	literature	Kraemer et al. 2015	DOI: 10.1038/sdata.2015.35
1988	30.55	-88.63	literature	Kraemer et al. 2015	DOI: 10.1038/sdata.2015.35
1988	30.71	-87.37	literature	Kraemer et al. 2015	DOI: 10.1038/sdata.2015.35
1988	31.41	-88.21	literature	Kraemer et al. 2015	DOI: 10.1038/sdata.2015.35
1988	31.56	-97.2	literature	Kraemer et al. 2015	DOI: 10.1038/sdata.2015.35
1988	32.06	-81.09	literature	Kraemer et al. 2015	DOI: 10.1038/sdata.2015.35
1988	32.23	-86.21	literature	Kraemer et al. 2015	DOI: 10.1038/sdata.2015.35
1988	32.38	-86.36	literature	Kraemer et al. 2015	DOI: 10.1038/sdata.2015.35
1988	32.44	-81.03	literature	Kraemer et al. 2015	DOI: 10.1038/sdata.2015.35
1988	32.50	-93.56	literature	Kraemer et al. 2015	DOI: 10.1038/sdata.2015.35
1988	32.68	-93.6	literature	Kraemer et al. 2015	DOI: 10.1038/sdata.2015.35
1988	32.78	-81.14	literature	Kraemer et al. 2015	DOI: 10.1038/sdata.2015.35
1988	33.32	-93.89	literature	Kraemer et al. 2015	DOI: 10.1038/sdata.2015.35
1988	34.02	-80.9	literature	Kraemer et al. 2015	DOI: 10.1038/sdata.2015.35
1988	34.77	-92.31	literature	Kraemer et al. 2015	DOI: 10.1038/sdata.2015.35
1988	34.91	-92.13	literature	Kraemer et al. 2015	DOI: 10.1038/sdata.2015.35
1988	35.14	-90.05	literature	Kraemer et al. 2015	DOI: 10.1038/sdata.2015.35
1988	35.22	-87.4	literature	Kraemer et al. 2015	DOI: 10.1038/sdata.2015.35
1988	35.66	-88.38	literature	Kraemer et al. 2015	DOI: 10.1038/sdata.2015.35
1988	35.80	-80.87	literature	Kraemer et al. 2015	DOI: 10.1038/sdata.2015.35
1988	36.13	-80.25	literature	Kraemer et al. 2015	DOI: 10.1038/sdata.2015.35
1988	36.15	-80.66	literature	Kraemer et al. 2015	DOI: 10.1038/sdata.2015.35
1988	36.17	-86.78	literature	Kraemer et al. 2015	DOI: 10.1038/sdata.2015.35
1988	36.50	-87.38	literature	Kraemer et al. 2015	DOI: 10.1038/sdata.2015.35
1988	36.81	-87.88	literature	Kraemer et al. 2015	DOI: 10.1038/sdata.2015.35
1988	37.20	-94.34	literature	Kraemer et al. 2015	DOI: 10.1038/sdata.2015.35
1988	37.98	-87.56	literature	Kraemer et al. 2015	DOI: 10.1038/sdata.2015.35
1988	37.98	-87.56	literature	Kraemer et al. 2015	DOI: 10.1038/sdata.2015.35
1988	38.40	-89.93	literature	Kraemer et al. 2015	DOI: 10.1038/sdata.2015.35
1988	38.49	-75.99	literature	Kraemer et al. 2015	DOI: 10.1038/sdata.2015.35
1988	38.54	-89.85	literature	Kraemer et al. 2015	DOI: 10.1038/sdata.2015.35
1988	38.62	-90.16	literature	Kraemer et al. 2015	DOI: 10.1038/sdata.2015.35
1988	38.62	-90.16	literature	Kraemer et al. 2015	DOI: 10.1038/sdata.2015.35
1988	38.69	-90.16	literature	Kraemer et al. 2015	DOI: 10.1038/sdata.2015.35
1988	38.78	-76.07	literature	Kraemer et al. 2015	DOI: 10.1038/sdata.2015.35
1988	38.83	-89.91	literature	Kraemer et al. 2015	DOI: 10.1038/sdata.2015.35
1988	39.29	-76.62	literature	Kraemer et al. 2015	DOI: 10.1038/sdata.2015.35
1989	27.95	-81.7	literature	Kraemer et al. 2015	DOI: 10.1038/sdata.2015.35
1989	29.35	-98.44	literature	Kraemer et al. 2015	DOI: 10.1038/sdata.2015.35
1989	29.38	-98.58	literature	Kraemer et al. 2015	DOI: 10.1038/sdata.2015.35
1989	29.39	-98.62	literature	Kraemer et al. 2015	DOI: 10.1038/sdata.2015.35
1989	29.43	-95.09	literature	Kraemer et al. 2015	DOI: 10.1038/sdata.2015.35
1989	29.43	-98.5	literature	Kraemer et al. 2015	DOI: 10.1038/sdata.2015.35
1989	29.47	-98.48	literature	Kraemer et al. 2015	DOI: 10.1038/sdata.2015.35
1989	29.50	-95.33	literature	Kraemer et al. 2015	DOI: 10.1038/sdata.2015.35
1989	29.53	-98.28	literature	Kraemer et al. 2015	DOI: 10.1038/sdata.2015.35
1989	29.60	-95.62	literature	Kraemer et al. 2015	DOI: 10.1038/sdata.2015.35
1989	29.62	-83.15	literature	Kraemer et al. 2015	DOI: 10.1038/sdata.2015.35
1989	29.65	-95.34	literature	Kraemer et al. 2015	DOI: 10.1038/sdata.2015.35
1989	29.75	-95.11	literature	Kraemer et al. 2015	DOI: 10.1038/sdata.2015.35
1989	29.75	-95.35	literature	Kraemer et al. 2015	DOI: 10.1038/sdata.2015.35
1989	29.81	-94.79	literature	Kraemer et al. 2015	DOI: 10.1038/sdata.2015.35
1989	29.89	-81.45	literature	Kraemer et al. 2015	DOI: 10.1038/sdata.2015.35
1989	29.92	-95.26	literature	Kraemer et al. 2015	DOI: 10.1038/sdata.2015.35
1989	29.99	-81.85	literature	Kraemer et al. 2015	DOI: 10.1038/sdata.2015.35
1989	30.03	-89.91	literature	Kraemer et al. 2015	DOI: 10.1038/sdata.2015.35
1989	30.07	-89.9	literature	Kraemer et al. 2015	DOI: 10.1038/sdata.2015.35
1989	30.11	-90.53	literature	Kraemer et al. 2015	DOI: 10.1038/sdata.2015.35
1989	30.20	-95.62	literature	Kraemer et al. 2015	DOI: 10.1038/sdata.2015.35
1989	30.22	-93.16	literature	Kraemer et al. 2015	DOI: 10.1038/sdata.2015.35
1989	30.66	-86.16	literature	Kraemer et al. 2015	DOI: 10.1038/sdata.2015.35
1989	30.73	-87.01	literature	Kraemer et al. 2015	DOI: 10.1038/sdata.2015.35
1989	31.32	-92.53	literature	Kraemer et al. 2015	DOI: 10.1038/sdata.2015.35
1989	31.79	-94.14	literature	Kraemer et al. 2015	DOI: 10.1038/sdata.2015.35
1989	32.50	-93.56	literature	Kraemer et al. 2015	DOI: 10.1038/sdata.2015.35
1989	32.69	-84.53	literature	Kraemer et al. 2015	DOI: 10.1038/sdata.2015.35
1989	32.77	-97.43	literature	Kraemer et al. 2015	DOI: 10.1038/sdata.2015.35
1989	32.84	-79.95	literature	Kraemer et al. 2015	DOI: 10.1038/sdata.2015.35
1989	33.43	-88.87	literature	Kraemer et al. 2015	DOI: 10.1038/sdata.2015.35
1989	33.54	-84.35	literature	Kraemer et al. 2015	DOI: 10.1038/sdata.2015.35
1989	34.88	-89.99	literature	Kraemer et al. 2015	DOI: 10.1038/sdata.2015.35
1989	34.91	-92.13	literature	Kraemer et al. 2015	DOI: 10.1038/sdata.2015.35
1989	35.28	-83.14	literature	Kraemer et al. 2015	DOI: 10.1038/sdata.2015.35
1989	35.37	-86.06	literature	Kraemer et al. 2015	DOI: 10.1038/sdata.2015.35
1989	35.48	-83.49	literature	Kraemer et al. 2015	DOI: 10.1038/sdata.2015.35
1989	35.50	-86.07	literature	Kraemer et al. 2015	DOI: 10.1038/sdata.2015.35
1989	36.00	-88.93	literature	Kraemer et al. 2015	DOI: 10.1038/sdata.2015.35
1989	37.94	-90.78	literature	Kraemer et al. 2015	DOI: 10.1038/sdata.2015.35
1989	37.98	-90.75	literature	Kraemer et al. 2015	DOI: 10.1038/sdata.2015.35
1989	38.52	-76.99	literature	Kraemer et al. 2015	DOI: 10.1038/sdata.2015.35
1989	38.87	-75.84	literature	Kraemer et al. 2015	DOI: 10.1038/sdata.2015.35
1989	39.09	-75.57	literature	Kraemer et al. 2015	DOI: 10.1038/sdata.2015.35
1989	39.23	-85.01	literature	Kraemer et al. 2015	DOI: 10.1038/sdata.2015.35
1990	25.48	-80.49	literature	Kraemer et al. 2015	DOI: 10.1038/sdata.2015.35
1990	26.65	-81.87	literature	Kraemer et al. 2015	DOI: 10.1038/sdata.2015.35
1990	26.74	-81.51	literature	Kraemer et al. 2015	DOI: 10.1038/sdata.2015.35
1990	27.18	-81.81	literature	Kraemer et al. 2015	DOI: 10.1038/sdata.2015.35
1990	27.18	-82.32	literature	Kraemer et al. 2015	DOI: 10.1038/sdata.2015.35
1990	27.38	-80.49	literature	Kraemer et al. 2015	DOI: 10.1038/sdata.2015.35
1990	27.47	-82.3	literature	Kraemer et al. 2015	DOI: 10.1038/sdata.2015.35
1990	27.49	-81.81	literature	Kraemer et al. 2015	DOI: 10.1038/sdata.2015.35
1990	27.65	-80.39	literature	Kraemer et al. 2015	DOI: 10.1038/sdata.2015.35
1990	27.69	-80.62	literature	Kraemer et al. 2015	DOI: 10.1038/sdata.2015.35
1990	27.93	-82.31	literature	Kraemer et al. 2015	DOI: 10.1038/sdata.2015.35
1990	28.31	-82.39	literature	Kraemer et al. 2015	DOI: 10.1038/sdata.2015.35
1990	28.51	-81.32	literature	Kraemer et al. 2015	DOI: 10.1038/sdata.2015.35
1990	28.55	-82.42	literature	Kraemer et al. 2015	DOI: 10.1038/sdata.2015.35
1990	28.62	-81.37	literature	Kraemer et al. 2015	DOI: 10.1038/sdata.2015.35
1990	28.70	-82.08	literature	Kraemer et al. 2015	DOI: 10.1038/sdata.2015.35
1990	28.71	-81.23	literature	Kraemer et al. 2015	DOI: 10.1038/sdata.2015.35
1990	28.76	-81.71	literature	Kraemer et al. 2015	DOI: 10.1038/sdata.2015.35
1990	29.06	-81.19	literature	Kraemer et al. 2015	DOI: 10.1038/sdata.2015.35
1990	29.21	-82.05	literature	Kraemer et al. 2015	DOI: 10.1038/sdata.2015.35
1990	29.33	-82.74	literature	Kraemer et al. 2015	DOI: 10.1038/sdata.2015.35
1990	29.35	-98.44	literature	Kraemer et al. 2015	DOI: 10.1038/sdata.2015.35
1990	29.38	-98.58	literature	Kraemer et al. 2015	DOI: 10.1038/sdata.2015.35
1990	29.39	-98.62	literature	Kraemer et al. 2015	DOI: 10.1038/sdata.2015.35
1990	29.46	-81.31	literature	Kraemer et al. 2015	DOI: 10.1038/sdata.2015.35
1990	29.53	-98.28	literature	Kraemer et al. 2015	DOI: 10.1038/sdata.2015.35
1990	29.59	-81.19	literature	Kraemer et al. 2015	DOI: 10.1038/sdata.2015.35
1990	29.61	-81.74	literature	Kraemer et al. 2015	DOI: 10.1038/sdata.2015.35
1990	29.66	-82.34	literature	Kraemer et al. 2015	DOI: 10.1038/sdata.2015.35
1990	29.73	-82.8	literature	Kraemer et al. 2015	DOI: 10.1038/sdata.2015.35
1990	29.89	-84.8	literature	Kraemer et al. 2015	DOI: 10.1038/sdata.2015.35
1990	29.90	-81.34	literature	Kraemer et al. 2015	DOI: 10.1038/sdata.2015.35
1990	29.95	-82.16	literature	Kraemer et al. 2015	DOI: 10.1038/sdata.2015.35
1990	29.96	-85.22	literature	Kraemer et al. 2015	DOI: 10.1038/sdata.2015.35
1990	29.99	-83.18	literature	Kraemer et al. 2015	DOI: 10.1038/sdata.2015.35
1990	29.99	-85.47	literature	Kraemer et al. 2015	DOI: 10.1038/sdata.2015.35
1990	30.04	-82.37	literature	Kraemer et al. 2015	DOI: 10.1038/sdata.2015.35
1990	30.17	-84.4	literature	Kraemer et al. 2015	DOI: 10.1038/sdata.2015.35
1990	30.20	-82.99	literature	Kraemer et al. 2015	DOI: 10.1038/sdata.2015.35
1990	30.24	-84.88	literature	Kraemer et al. 2015	DOI: 10.1038/sdata.2015.35
1990	30.29	-85.61	literature	Kraemer et al. 2015	DOI: 10.1038/sdata.2015.35
1990	30.33	-82.28	literature	Kraemer et al. 2015	DOI: 10.1038/sdata.2015.35
1990	30.34	-97.79	literature	Kraemer et al. 2015	DOI: 10.1038/sdata.2015.35
1990	30.41	-85.2	literature	Kraemer et al. 2015	DOI: 10.1038/sdata.2015.35
1990	30.41	-88.92	literature	Kraemer et al. 2015	DOI: 10.1038/sdata.2015.35
1990	30.43	-83.9	literature	Kraemer et al. 2015	DOI: 10.1038/sdata.2015.35
1990	30.45	-83.47	literature	Kraemer et al. 2015	DOI: 10.1038/sdata.2015.35
1990	30.45	-90.72	literature	Kraemer et al. 2015	DOI: 10.1038/sdata.2015.35
1990	30.46	-84.28	literature	Kraemer et al. 2015	DOI: 10.1038/sdata.2015.35
1990	30.50	-82.94	literature	Kraemer et al. 2015	DOI: 10.1038/sdata.2015.35
1990	30.59	-84.61	literature	Kraemer et al. 2015	DOI: 10.1038/sdata.2015.35
1990	30.61	-81.83	literature	Kraemer et al. 2015	DOI: 10.1038/sdata.2015.35
1990	30.69	-88.05	literature	Kraemer et al. 2015	DOI: 10.1038/sdata.2015.35
1990	30.71	-86.59	literature	Kraemer et al. 2015	DOI: 10.1038/sdata.2015.35
1990	30.80	-85.21	literature	Kraemer et al. 2015	DOI: 10.1038/sdata.2015.35
1990	30.80	-94.83	literature	Kraemer et al. 2015	DOI: 10.1038/sdata.2015.35
1990	30.87	-85.81	literature	Kraemer et al. 2015	DOI: 10.1038/sdata.2015.35
1990	31.13	-87.16	literature	Kraemer et al. 2015	DOI: 10.1038/sdata.2015.35
1990	31.18	-90.4	literature	Kraemer et al. 2015	DOI: 10.1038/sdata.2015.35
1990	31.32	-92.53	literature	Kraemer et al. 2015	DOI: 10.1038/sdata.2015.35
1990	31.49	-91.35	literature	Kraemer et al. 2015	DOI: 10.1038/sdata.2015.35
1990	31.57	-89.82	literature	Kraemer et al. 2015	DOI: 10.1038/sdata.2015.35
1990	31.64	-89.55	literature	Kraemer et al. 2015	DOI: 10.1038/sdata.2015.35
1990	32.50	-93.56	literature	Kraemer et al. 2015	DOI: 10.1038/sdata.2015.35
1990	33.44	-80.8	literature	Kraemer et al. 2015	DOI: 10.1038/sdata.2015.35
1990	33.90	-81.27	literature	Kraemer et al. 2015	DOI: 10.1038/sdata.2015.35
1990	33.95	-97.24	literature	Kraemer et al. 2015	DOI: 10.1038/sdata.2015.35
1990	33.97	-96.26	literature	Kraemer et al. 2015	DOI: 10.1038/sdata.2015.35
1990	34.03	-95.55	literature	Kraemer et al. 2015	DOI: 10.1038/sdata.2015.35
1990	34.03	-96.76	literature	Kraemer et al. 2015	DOI: 10.1038/sdata.2015.35
1990	34.08	-78.25	literature	Kraemer et al. 2015	DOI: 10.1038/sdata.2015.35
1990	34.26	-97.28	literature	Kraemer et al. 2015	DOI: 10.1038/sdata.2015.35
1990	34.91	-87.65	literature	Kraemer et al. 2015	DOI: 10.1038/sdata.2015.35
1990	34.91	-92.13	literature	Kraemer et al. 2015	DOI: 10.1038/sdata.2015.35
1990	35.37	-86.06	literature	Kraemer et al. 2015	DOI: 10.1038/sdata.2015.35
1990	35.42	-97.39	literature	Kraemer et al. 2015	DOI: 10.1038/sdata.2015.35
1990	35.96	-89.95	literature	Kraemer et al. 2015	DOI: 10.1038/sdata.2015.35
1990	36.71	-90.41	literature	Kraemer et al. 2015	DOI: 10.1038/sdata.2015.35
1990	36.83	-89.3	literature	Kraemer et al. 2015	DOI: 10.1038/sdata.2015.35
1990	37.11	-90.47	literature	Kraemer et al. 2015	DOI: 10.1038/sdata.2015.35
1990	37.23	-89.12	literature	Kraemer et al. 2015	DOI: 10.1038/sdata.2015.35
1990	37.98	-90.75	literature	Kraemer et al. 2015	DOI: 10.1038/sdata.2015.35
1990	38.66	-75.39	literature	Kraemer et al. 2015	DOI: 10.1038/sdata.2015.35
1990	39.23	-85.01	literature	Kraemer et al. 2015	DOI: 10.1038/sdata.2015.35
1990	39.52	-85.8	literature	Kraemer et al. 2015	DOI: 10.1038/sdata.2015.35
1991	26.47	-97.68	literature	Kraemer et al. 2015	DOI: 10.1038/sdata.2015.35
1991	26.55	-81.17	literature	Kraemer et al. 2015	DOI: 10.1038/sdata.2015.35
1991	26.58	-81.8	literature	Kraemer et al. 2015	DOI: 10.1038/sdata.2015.35
1991	26.91	-81.89	literature	Kraemer et al. 2015	DOI: 10.1038/sdata.2015.35
1991	26.96	-81.18	literature	Kraemer et al. 2015	DOI: 10.1038/sdata.2015.35
1991	27.39	-80.89	literature	Kraemer et al. 2015	DOI: 10.1038/sdata.2015.35
1991	27.85	-82.5	literature	Kraemer et al. 2015	DOI: 10.1038/sdata.2015.35
1991	28.06	-81.15	literature	Kraemer et al. 2015	DOI: 10.1038/sdata.2015.35
1991	28.26	-80.75	literature	Kraemer et al. 2015	DOI: 10.1038/sdata.2015.35
1991	28.32	-81.84	literature	Kraemer et al. 2015	DOI: 10.1038/sdata.2015.35
1991	28.85	-82.46	literature	Kraemer et al. 2015	DOI: 10.1038/sdata.2015.35
1991	29.26	-81.04	literature	Kraemer et al. 2015	DOI: 10.1038/sdata.2015.35
1991	29.28	-96.23	literature	Kraemer et al. 2015	DOI: 10.1038/sdata.2015.35
1991	29.35	-98.44	literature	Kraemer et al. 2015	DOI: 10.1038/sdata.2015.35
1991	29.38	-98.58	literature	Kraemer et al. 2015	DOI: 10.1038/sdata.2015.35
1991	29.39	-98.62	literature	Kraemer et al. 2015	DOI: 10.1038/sdata.2015.35
1991	29.53	-98.28	literature	Kraemer et al. 2015	DOI: 10.1038/sdata.2015.35
1991	29.64	-81.66	literature	Kraemer et al. 2015	DOI: 10.1038/sdata.2015.35
1991	29.76	-99.26	literature	Kraemer et al. 2015	DOI: 10.1038/sdata.2015.35
1991	29.90	-81.34	literature	Kraemer et al. 2015	DOI: 10.1038/sdata.2015.35
1991	29.961333	-90.075833	preserved specimen	Global Biodiversity Information Facility	https://www.gbif.org/dataset, DOI: 10.15468/7apj8n
1991	29.961333	-90.075833	preserved specimen	Global Biodiversity Information Facility	https://www.gbif.org/dataset, DOI: 10.15468/7apj8n
1991	29.961333	-90.075833	preserved specimen	Global Biodiversity Information Facility	https://www.gbif.org/dataset, DOI: 10.15468/7apj8n
1991	29.97	-90.07	literature	Kraemer et al. 2015	DOI: 10.1038/sdata.2015.35
1991	29.97	-90.07	literature	Kraemer et al. 2015	DOI: 10.1038/sdata.2015.35
1991	29.99	-85.47	literature	Kraemer et al. 2015	DOI: 10.1038/sdata.2015.35
1991	30.46	-86.56	literature	Kraemer et al. 2015	DOI: 10.1038/sdata.2015.35
1991	30.61	-85.66	literature	Kraemer et al. 2015	DOI: 10.1038/sdata.2015.35
1991	31.19	-83.77	literature	Kraemer et al. 2015	DOI: 10.1038/sdata.2015.35
1991	31.25	-81.56	literature	Kraemer et al. 2015	DOI: 10.1038/sdata.2015.35
1991	32.38	-86.36	literature	Kraemer et al. 2015	DOI: 10.1038/sdata.2015.35
1991	32.40	-81.74	literature	Kraemer et al. 2015	DOI: 10.1038/sdata.2015.35
1991	32.40	-86.25	literature	Kraemer et al. 2015	DOI: 10.1038/sdata.2015.35
1991	32.43	-83.32	literature	Kraemer et al. 2015	DOI: 10.1038/sdata.2015.35
1991	32.46	-83.66	literature	Kraemer et al. 2015	DOI: 10.1038/sdata.2015.35
1991	32.50	-93.56	literature	Kraemer et al. 2015	DOI: 10.1038/sdata.2015.35
1991	32.56	-83.82	literature	Kraemer et al. 2015	DOI: 10.1038/sdata.2015.35
1991	32.61	-85.36	literature	Kraemer et al. 2015	DOI: 10.1038/sdata.2015.35
1991	32.66	-83.42	literature	Kraemer et al. 2015	DOI: 10.1038/sdata.2015.35
1991	32.71	-83.98	literature	Kraemer et al. 2015	DOI: 10.1038/sdata.2015.35
1991	32.80	-83.17	literature	Kraemer et al. 2015	DOI: 10.1038/sdata.2015.35
1991	32.80	-83.69	literature	Kraemer et al. 2015	DOI: 10.1038/sdata.2015.35
1991	33.01	-83.92	literature	Kraemer et al. 2015	DOI: 10.1038/sdata.2015.35
1991	33.02	-83.55	literature	Kraemer et al. 2015	DOI: 10.1038/sdata.2015.35
1991	33.03	-84.68	literature	Kraemer et al. 2015	DOI: 10.1038/sdata.2015.35
1991	33.06	-83.24	literature	Kraemer et al. 2015	DOI: 10.1038/sdata.2015.35
1991	33.32	-83.37	literature	Kraemer et al. 2015	DOI: 10.1038/sdata.2015.35
1991	33.32	-83.68	literature	Kraemer et al. 2015	DOI: 10.1038/sdata.2015.35
1991	33.42	-84.49	literature	Kraemer et al. 2015	DOI: 10.1038/sdata.2015.35
1991	33.47	-88.44	literature	Kraemer et al. 2015	DOI: 10.1038/sdata.2015.35
1991	33.58	-85.08	literature	Kraemer et al. 2015	DOI: 10.1038/sdata.2015.35
1991	33.59	-83.49	literature	Kraemer et al. 2015	DOI: 10.1038/sdata.2015.35
1991	33.63	-88.45	literature	Kraemer et al. 2015	DOI: 10.1038/sdata.2015.35
1991	33.77	-84.22	literature	Kraemer et al. 2015	DOI: 10.1038/sdata.2015.35
1991	33.79	-85.21	literature	Kraemer et al. 2015	DOI: 10.1038/sdata.2015.35
1991	33.83	-83.44	literature	Kraemer et al. 2015	DOI: 10.1038/sdata.2015.35
1991	33.92	-80.38	literature	Kraemer et al. 2015	DOI: 10.1038/sdata.2015.35
1991	33.97	-80.48	literature	Kraemer et al. 2015	DOI: 10.1038/sdata.2015.35
1991	33.97	-84.02	literature	Kraemer et al. 2015	DOI: 10.1038/sdata.2015.35
1991	34.14	-83.56	literature	Kraemer et al. 2015	DOI: 10.1038/sdata.2015.35
1991	34.23	-92.02	literature	Kraemer et al. 2015	DOI: 10.1038/sdata.2015.35
1991	34.27	-91.93	literature	Kraemer et al. 2015	DOI: 10.1038/sdata.2015.35
1991	34.32	-83.82	literature	Kraemer et al. 2015	DOI: 10.1038/sdata.2015.35
1991	34.35	-82.97	literature	Kraemer et al. 2015	DOI: 10.1038/sdata.2015.35
1991	34.37	-86.3	literature	Kraemer et al. 2015	DOI: 10.1038/sdata.2015.35
1991	34.53	-87.31	literature	Kraemer et al. 2015	DOI: 10.1038/sdata.2015.35
1991	34.64	-83.75	literature	Kraemer et al. 2015	DOI: 10.1038/sdata.2015.35
1991	34.66	-98.47	literature	Kraemer et al. 2015	DOI: 10.1038/sdata.2015.35
1991	34.75	-88.23	literature	Kraemer et al. 2015	DOI: 10.1038/sdata.2015.35
1991	34.78	-86	literature	Kraemer et al. 2015	DOI: 10.1038/sdata.2015.35
1991	34.91	-92.13	literature	Kraemer et al. 2015	DOI: 10.1038/sdata.2015.35
1991	34.99	-80.53	literature	Kraemer et al. 2015	DOI: 10.1038/sdata.2015.35
1991	35.29	-81.18	literature	Kraemer et al. 2015	DOI: 10.1038/sdata.2015.35
1991	35.37	-86.06	literature	Kraemer et al. 2015	DOI: 10.1038/sdata.2015.35
1991	35.39	-80.55	literature	Kraemer et al. 2015	DOI: 10.1038/sdata.2015.35
1991	35.42	-97.39	literature	Kraemer et al. 2015	DOI: 10.1038/sdata.2015.35
1991	35.66	-81.21	literature	Kraemer et al. 2015	DOI: 10.1038/sdata.2015.35
1991	35.79	-80.21	literature	Kraemer et al. 2015	DOI: 10.1038/sdata.2015.35
1991	35.84	-90.64	literature	Kraemer et al. 2015	DOI: 10.1038/sdata.2015.35
1991	35.91	-77.6	literature	Kraemer et al. 2015	DOI: 10.1038/sdata.2015.35
1991	35.96	-89.95	literature	Kraemer et al. 2015	DOI: 10.1038/sdata.2015.35
1991	36.76	-76.06	literature	Kraemer et al. 2015	DOI: 10.1038/sdata.2015.35
1991	37.11	-89.2	literature	Kraemer et al. 2015	DOI: 10.1038/sdata.2015.35
1991	37.14	-78.06	literature	Kraemer et al. 2015	DOI: 10.1038/sdata.2015.35
1991	37.22	-87.15	literature	Kraemer et al. 2015	DOI: 10.1038/sdata.2015.35
1991	37.74	-88.93	literature	Kraemer et al. 2015	DOI: 10.1038/sdata.2015.35
1991	37.81	-90.48	literature	Kraemer et al. 2015	DOI: 10.1038/sdata.2015.35
1991	37.94	-90.78	literature	Kraemer et al. 2015	DOI: 10.1038/sdata.2015.35
1991	38.62	-90.16	literature	Kraemer et al. 2015	DOI: 10.1038/sdata.2015.35
1991	38.62	-90.16	literature	Kraemer et al. 2015	DOI: 10.1038/sdata.2015.35
1991	38.70	-87.08	literature	Kraemer et al. 2015	DOI: 10.1038/sdata.2015.35
1991	39.11	-94.77	literature	Kraemer et al. 2015	DOI: 10.1038/sdata.2015.35
1991	39.13	-89.82	literature	Kraemer et al. 2015	DOI: 10.1038/sdata.2015.35
1991	39.26	-89.93	literature	Kraemer et al. 2015	DOI: 10.1038/sdata.2015.35
1992	26.02	-97.54	literature	Kraemer et al. 2015	DOI: 10.1038/sdata.2015.35
1992	26.12	-81.33	literature	Kraemer et al. 2015	DOI: 10.1038/sdata.2015.35
1992	26.13	-97.63	literature	Kraemer et al. 2015	DOI: 10.1038/sdata.2015.35
1992	26.15	-80.49	literature	Kraemer et al. 2015	DOI: 10.1038/sdata.2015.35
1992	26.30	-98.16	literature	Kraemer et al. 2015	DOI: 10.1038/sdata.2015.35
1992	26.65	-80.48	literature	Kraemer et al. 2015	DOI: 10.1038/sdata.2015.35
1992	27.04	-98.23	literature	Kraemer et al. 2015	DOI: 10.1038/sdata.2015.35
1992	27.07	-80.45	literature	Kraemer et al. 2015	DOI: 10.1038/sdata.2015.35
1992	27.22	-98.15	literature	Kraemer et al. 2015	DOI: 10.1038/sdata.2015.35
1992	27.31	-98.68	literature	Kraemer et al. 2015	DOI: 10.1038/sdata.2015.35
1992	27.34	-81.34	literature	Kraemer et al. 2015	DOI: 10.1038/sdata.2015.35
1992	27.44	-97.73	literature	Kraemer et al. 2015	DOI: 10.1038/sdata.2015.35
1992	27.52	-97.86	literature	Kraemer et al. 2015	DOI: 10.1038/sdata.2015.35
1992	27.59	-81.45	literature	Kraemer et al. 2015	DOI: 10.1038/sdata.2015.35
1992	27.73	-98.1	literature	Kraemer et al. 2015	DOI: 10.1038/sdata.2015.35
1992	27.74	-98.07	literature	Kraemer et al. 2015	DOI: 10.1038/sdata.2015.35
1992	27.85	-82.5	literature	Kraemer et al. 2015	DOI: 10.1038/sdata.2015.35
1992	28.00	-97.51	literature	Kraemer et al. 2015	DOI: 10.1038/sdata.2015.35
1992	28.03	-97.5	literature	Kraemer et al. 2015	DOI: 10.1038/sdata.2015.35
1992	28.30	-97.27	literature	Kraemer et al. 2015	DOI: 10.1038/sdata.2015.35
1992	28.32	-97.16	literature	Kraemer et al. 2015	DOI: 10.1038/sdata.2015.35
1992	28.33	-98.13	literature	Kraemer et al. 2015	DOI: 10.1038/sdata.2015.35
1992	28.34	-99.1	literature	Kraemer et al. 2015	DOI: 10.1038/sdata.2015.35
1992	28.35	-98.13	literature	Kraemer et al. 2015	DOI: 10.1038/sdata.2015.35
1992	28.40	-97.75	literature	Kraemer et al. 2015	DOI: 10.1038/sdata.2015.35
1992	28.41	-97.74	literature	Kraemer et al. 2015	DOI: 10.1038/sdata.2015.35
1992	28.42	-99.75	literature	Kraemer et al. 2015	DOI: 10.1038/sdata.2015.35
1992	28.44	-99.23	literature	Kraemer et al. 2015	DOI: 10.1038/sdata.2015.35
1992	28.52	-99.86	literature	Kraemer et al. 2015	DOI: 10.1038/sdata.2015.35
1992	28.65	-97.43	literature	Kraemer et al. 2015	DOI: 10.1038/sdata.2015.35
1992	28.66	-97.39	literature	Kraemer et al. 2015	DOI: 10.1038/sdata.2015.35
1992	28.74	-100.32	literature	Kraemer et al. 2015	DOI: 10.1038/sdata.2015.35
1992	28.80	-96.97	literature	Kraemer et al. 2015	DOI: 10.1038/sdata.2015.35
1992	28.81	-96.99	literature	Kraemer et al. 2015	DOI: 10.1038/sdata.2015.35
1992	28.86	-99.76	literature	Kraemer et al. 2015	DOI: 10.1038/sdata.2015.35
1992	28.87	-99.11	literature	Kraemer et al. 2015	DOI: 10.1038/sdata.2015.35
1992	28.88	-97.9	literature	Kraemer et al. 2015	DOI: 10.1038/sdata.2015.35
1992	28.88	-99.1	literature	Kraemer et al. 2015	DOI: 10.1038/sdata.2015.35
1992	28.89	-98.53	literature	Kraemer et al. 2015	DOI: 10.1038/sdata.2015.35
1992	28.91	-97.86	literature	Kraemer et al. 2015	DOI: 10.1038/sdata.2015.35
1992	28.95	-100.63	literature	Kraemer et al. 2015	DOI: 10.1038/sdata.2015.35
1992	28.95	-96.58	literature	Kraemer et al. 2015	DOI: 10.1038/sdata.2015.35
1992	28.96	-98.48	literature	Kraemer et al. 2015	DOI: 10.1038/sdata.2015.35
1992	28.96	-99.62	literature	Kraemer et al. 2015	DOI: 10.1038/sdata.2015.35
1992	28.98	-96.65	literature	Kraemer et al. 2015	DOI: 10.1038/sdata.2015.35
1992	28.98	-97.5	literature	Kraemer et al. 2015	DOI: 10.1038/sdata.2015.35
1992	29.09	-97.36	literature	Kraemer et al. 2015	DOI: 10.1038/sdata.2015.35
1992	29.13	-98.16	literature	Kraemer et al. 2015	DOI: 10.1038/sdata.2015.35
1992	29.18	-98.09	literature	Kraemer et al. 2015	DOI: 10.1038/sdata.2015.35
1992	29.19	-98.86	literature	Kraemer et al. 2015	DOI: 10.1038/sdata.2015.35
1992	29.21	-99.79	literature	Kraemer et al. 2015	DOI: 10.1038/sdata.2015.35
1992	29.28	-97.15	literature	Kraemer et al. 2015	DOI: 10.1038/sdata.2015.35
1992	29.31	-100.41	literature	Kraemer et al. 2015	DOI: 10.1038/sdata.2015.35
1992	29.33	-98.45	literature	Kraemer et al. 2015	DOI: 10.1038/sdata.2015.35
1992	29.34	-98.47	literature	Kraemer et al. 2015	DOI: 10.1038/sdata.2015.35
1992	29.35	-100.42	literature	Kraemer et al. 2015	DOI: 10.1038/sdata.2015.35
1992	29.35	-98.44	literature	Kraemer et al. 2015	DOI: 10.1038/sdata.2015.35
1992	29.36	-100.9	literature	Kraemer et al. 2015	DOI: 10.1038/sdata.2015.35
1992	29.36	-99.11	literature	Kraemer et al. 2015	DOI: 10.1038/sdata.2015.35
1992	29.36	-99.77	literature	Kraemer et al. 2015	DOI: 10.1038/sdata.2015.35
1992	29.38	-98.58	literature	Kraemer et al. 2015	DOI: 10.1038/sdata.2015.35
1992	29.39	-96.93	literature	Kraemer et al. 2015	DOI: 10.1038/sdata.2015.35
1992	29.39	-98.36	literature	Kraemer et al. 2015	DOI: 10.1038/sdata.2015.35
1992	29.39	-98.62	literature	Kraemer et al. 2015	DOI: 10.1038/sdata.2015.35
1992	29.40	-98.42	literature	Kraemer et al. 2015	DOI: 10.1038/sdata.2015.35
1992	29.46	-97.5	literature	Kraemer et al. 2015	DOI: 10.1038/sdata.2015.35
1992	29.46	-98.47	literature	Kraemer et al. 2015	DOI: 10.1038/sdata.2015.35
1992	29.46	-98.55	literature	Kraemer et al. 2015	DOI: 10.1038/sdata.2015.35
1992	29.53	-98.28	literature	Kraemer et al. 2015	DOI: 10.1038/sdata.2015.35
1992	29.54	-98.64	literature	Kraemer et al. 2015	DOI: 10.1038/sdata.2015.35
1992	29.56	-98.4	literature	Kraemer et al. 2015	DOI: 10.1038/sdata.2015.35
1992	29.57	-97.97	literature	Kraemer et al. 2015	DOI: 10.1038/sdata.2015.35
1992	29.59	-97.95	literature	Kraemer et al. 2015	DOI: 10.1038/sdata.2015.35
1992	29.66	-82.34	literature	Kraemer et al. 2015	DOI: 10.1038/sdata.2015.35
1992	29.66	-82.34	literature	Kraemer et al. 2015	DOI: 10.1038/sdata.2015.35
1992	29.68	-96.91	literature	Kraemer et al. 2015	DOI: 10.1038/sdata.2015.35
1992	29.68	-97.65	literature	Kraemer et al. 2015	DOI: 10.1038/sdata.2015.35
1992	29.70	-97.3	literature	Kraemer et al. 2015	DOI: 10.1038/sdata.2015.35
1992	29.70	-98.11	literature	Kraemer et al. 2015	DOI: 10.1038/sdata.2015.35
1992	29.79	-98.73	literature	Kraemer et al. 2015	DOI: 10.1038/sdata.2015.35
1992	29.80	-99.25	literature	Kraemer et al. 2015	DOI: 10.1038/sdata.2015.35
1992	29.81	-98.29	literature	Kraemer et al. 2015	DOI: 10.1038/sdata.2015.35
1992	29.84	-97.63	literature	Kraemer et al. 2015	DOI: 10.1038/sdata.2015.35
1992	29.88	-96.93	literature	Kraemer et al. 2015	DOI: 10.1038/sdata.2015.35
1992	29.89	-101.15	literature	Kraemer et al. 2015	DOI: 10.1038/sdata.2015.35
1992	29.95	-98.72	literature	Kraemer et al. 2015	DOI: 10.1038/sdata.2015.35
1992	29.99	-85.47	literature	Kraemer et al. 2015	DOI: 10.1038/sdata.2015.35
1992	30.00	-98.1	literature	Kraemer et al. 2015	DOI: 10.1038/sdata.2015.35
1992	30.05	-99.14	literature	Kraemer et al. 2015	DOI: 10.1038/sdata.2015.35
1992	30.06	-98.04	literature	Kraemer et al. 2015	DOI: 10.1038/sdata.2015.35
1992	30.07	-99.35	literature	Kraemer et al. 2015	DOI: 10.1038/sdata.2015.35
1992	30.13	-91.6	literature	Kraemer et al. 2015	DOI: 10.1038/sdata.2015.35
1992	30.26	-91.34	literature	Kraemer et al. 2015	DOI: 10.1038/sdata.2015.35
1992	30.27	-98.4	literature	Kraemer et al. 2015	DOI: 10.1038/sdata.2015.35
1992	30.27	-98.87	literature	Kraemer et al. 2015	DOI: 10.1038/sdata.2015.35
1992	30.28	-92.81	literature	Kraemer et al. 2015	DOI: 10.1038/sdata.2015.35
1992	30.28	-98.41	literature	Kraemer et al. 2015	DOI: 10.1038/sdata.2015.35
1992	30.30	-92.4	literature	Kraemer et al. 2015	DOI: 10.1038/sdata.2015.35
1992	30.32	-98.95	literature	Kraemer et al. 2015	DOI: 10.1038/sdata.2015.35
1992	30.37	-81.65	literature	Kraemer et al. 2015	DOI: 10.1038/sdata.2015.35
1992	30.41	-88.92	literature	Kraemer et al. 2015	DOI: 10.1038/sdata.2015.35
1992	30.47	-91.31	literature	Kraemer et al. 2015	DOI: 10.1038/sdata.2015.35
1992	30.60	-92	literature	Kraemer et al. 2015	DOI: 10.1038/sdata.2015.35
1992	30.71	-91.6	literature	Kraemer et al. 2015	DOI: 10.1038/sdata.2015.35
1992	30.74	-87.72	literature	Kraemer et al. 2015	DOI: 10.1038/sdata.2015.35
1992	30.83	-83.26	literature	Kraemer et al. 2015	DOI: 10.1038/sdata.2015.35
1992	30.84	-83.58	literature	Kraemer et al. 2015	DOI: 10.1038/sdata.2015.35
1992	30.86	-83.92	literature	Kraemer et al. 2015	DOI: 10.1038/sdata.2015.35
1992	30.97	-83.18	literature	Kraemer et al. 2015	DOI: 10.1038/sdata.2015.35
1992	31.15	-83.43	literature	Kraemer et al. 2015	DOI: 10.1038/sdata.2015.35
1992	31.40	-97.8	literature	Kraemer et al. 2015	DOI: 10.1038/sdata.2015.35
1992	31.43	-100.42	literature	Kraemer et al. 2015	DOI: 10.1038/sdata.2015.35
1992	31.43	-86.99	literature	Kraemer et al. 2015	DOI: 10.1038/sdata.2015.35
1992	31.46	-83.52	literature	Kraemer et al. 2015	DOI: 10.1038/sdata.2015.35
1992	31.54	-97.14	literature	Kraemer et al. 2015	DOI: 10.1038/sdata.2015.35
1992	31.72	-83.62	literature	Kraemer et al. 2015	DOI: 10.1038/sdata.2015.35
1992	31.76	-86.68	literature	Kraemer et al. 2015	DOI: 10.1038/sdata.2015.35
1992	31.92	-83.77	literature	Kraemer et al. 2015	DOI: 10.1038/sdata.2015.35
1992	32.12	-82.33	literature	Kraemer et al. 2015	DOI: 10.1038/sdata.2015.35
1992	32.16	-83.79	literature	Kraemer et al. 2015	DOI: 10.1038/sdata.2015.35
1992	32.16	-86.65	literature	Kraemer et al. 2015	DOI: 10.1038/sdata.2015.35
1992	32.17	-82.53	literature	Kraemer et al. 2015	DOI: 10.1038/sdata.2015.35
1992	32.23	-83.47	literature	Kraemer et al. 2015	DOI: 10.1038/sdata.2015.35
1992	32.30	-85.18	literature	Kraemer et al. 2015	DOI: 10.1038/sdata.2015.35
1992	32.33	-87.1	literature	Kraemer et al. 2015	DOI: 10.1038/sdata.2015.35
1992	32.35	-84.04	literature	Kraemer et al. 2015	DOI: 10.1038/sdata.2015.35
1992	32.37	-81.34	literature	Kraemer et al. 2015	DOI: 10.1038/sdata.2015.35
1992	32.38	-86.36	literature	Kraemer et al. 2015	DOI: 10.1038/sdata.2015.35
1992	32.39	-80.73	literature	Kraemer et al. 2015	DOI: 10.1038/sdata.2015.35
1992	32.39	-85.69	literature	Kraemer et al. 2015	DOI: 10.1038/sdata.2015.35
1992	32.40	-82.07	literature	Kraemer et al. 2015	DOI: 10.1038/sdata.2015.35
1992	32.40	-82.57	literature	Kraemer et al. 2015	DOI: 10.1038/sdata.2015.35
1992	32.40	-86.25	literature	Kraemer et al. 2015	DOI: 10.1038/sdata.2015.35
1992	32.46	-82.92	literature	Kraemer et al. 2015	DOI: 10.1038/sdata.2015.35
1992	32.50	-93.56	literature	Kraemer et al. 2015	DOI: 10.1038/sdata.2015.35
1992	32.51	-84.87	literature	Kraemer et al. 2015	DOI: 10.1038/sdata.2015.35
1992	32.55	-84.24	literature	Kraemer et al. 2015	DOI: 10.1038/sdata.2015.35
1992	32.59	-82.3	literature	Kraemer et al. 2015	DOI: 10.1038/sdata.2015.35
1992	32.70	-82.66	literature	Kraemer et al. 2015	DOI: 10.1038/sdata.2015.35
1992	32.73	-84.91	literature	Kraemer et al. 2015	DOI: 10.1038/sdata.2015.35
1992	32.79	-81.96	literature	Kraemer et al. 2015	DOI: 10.1038/sdata.2015.35
1992	32.88	-84.3	literature	Kraemer et al. 2015	DOI: 10.1038/sdata.2015.35
1992	32.90	-80.05	literature	Kraemer et al. 2015	DOI: 10.1038/sdata.2015.35
1992	32.97	-82.8	literature	Kraemer et al. 2015	DOI: 10.1038/sdata.2015.35
1992	33.03	-85.02	literature	Kraemer et al. 2015	DOI: 10.1038/sdata.2015.35
1992	33.07	-84.14	literature	Kraemer et al. 2015	DOI: 10.1038/sdata.2015.35
1992	33.09	-84.39	literature	Kraemer et al. 2015	DOI: 10.1038/sdata.2015.35
1992	33.20	-79.95	literature	Kraemer et al. 2015	DOI: 10.1038/sdata.2015.35
1992	33.26	-84.28	literature	Kraemer et al. 2015	DOI: 10.1038/sdata.2015.35
1992	33.29	-83.96	literature	Kraemer et al. 2015	DOI: 10.1038/sdata.2015.35
1992	33.30	-85.12	literature	Kraemer et al. 2015	DOI: 10.1038/sdata.2015.35
1992	33.35	-84.75	literature	Kraemer et al. 2015	DOI: 10.1038/sdata.2015.35
1992	33.45	-84.15	literature	Kraemer et al. 2015	DOI: 10.1038/sdata.2015.35
1992	33.56	-83.85	literature	Kraemer et al. 2015	DOI: 10.1038/sdata.2015.35
1992	33.63	-88.45	literature	Kraemer et al. 2015	DOI: 10.1038/sdata.2015.35
1992	33.66	-84.02	literature	Kraemer et al. 2015	DOI: 10.1038/sdata.2015.35
1992	33.67	-80.21	literature	Kraemer et al. 2015	DOI: 10.1038/sdata.2015.35
1992	33.78	-83.73	literature	Kraemer et al. 2015	DOI: 10.1038/sdata.2015.35
1992	33.95	-84.57	literature	Kraemer et al. 2015	DOI: 10.1038/sdata.2015.35
1992	33.97	-80.48	literature	Kraemer et al. 2015	DOI: 10.1038/sdata.2015.35
1992	34.00	-83.71	literature	Kraemer et al. 2015	DOI: 10.1038/sdata.2015.35
1992	34.24	-84.84	literature	Kraemer et al. 2015	DOI: 10.1038/sdata.2015.35
1992	34.25	-84.47	literature	Kraemer et al. 2015	DOI: 10.1038/sdata.2015.35
1992	34.34	-80.59	literature	Kraemer et al. 2015	DOI: 10.1038/sdata.2015.35
1992	34.53	-77.92	literature	Kraemer et al. 2015	DOI: 10.1038/sdata.2015.35
1992	34.74	-77.44	literature	Kraemer et al. 2015	DOI: 10.1038/sdata.2015.35
1992	34.82	-76.7	literature	Kraemer et al. 2015	DOI: 10.1038/sdata.2015.35
1992	34.88	-82.72	literature	Kraemer et al. 2015	DOI: 10.1038/sdata.2015.35
1992	34.91	-92.13	literature	Kraemer et al. 2015	DOI: 10.1038/sdata.2015.35
1992	35.02	-97.45	literature	Kraemer et al. 2015	DOI: 10.1038/sdata.2015.35
1992	35.21	-97.33	literature	Kraemer et al. 2015	DOI: 10.1038/sdata.2015.35
1992	35.26	-91.74	literature	Kraemer et al. 2015	DOI: 10.1038/sdata.2015.35
1992	35.37	-86.06	literature	Kraemer et al. 2015	DOI: 10.1038/sdata.2015.35
1992	35.42	-97.39	literature	Kraemer et al. 2015	DOI: 10.1038/sdata.2015.35
1992	35.48	-81.22	literature	Kraemer et al. 2015	DOI: 10.1038/sdata.2015.35
1992	35.55	-97.41	literature	Kraemer et al. 2015	DOI: 10.1038/sdata.2015.35
1992	35.64	-80.52	literature	Kraemer et al. 2015	DOI: 10.1038/sdata.2015.35
1992	35.91	-96.37	literature	Kraemer et al. 2015	DOI: 10.1038/sdata.2015.35
1992	36.13	-95.94	literature	Kraemer et al. 2015	DOI: 10.1038/sdata.2015.35
1992	36.63	-96.4	literature	Kraemer et al. 2015	DOI: 10.1038/sdata.2015.35
1992	37.27	-79.95	literature	Kraemer et al. 2015	DOI: 10.1038/sdata.2015.35
1992	37.53	-77.48	literature	Kraemer et al. 2015	DOI: 10.1038/sdata.2015.35
1992	38.31	-87.6	literature	Kraemer et al. 2015	DOI: 10.1038/sdata.2015.35
1992	38.36	-86.89	literature	Kraemer et al. 2015	DOI: 10.1038/sdata.2015.35
1992	39.96	-83.01	literature	Kraemer et al. 2015	DOI: 10.1038/sdata.2015.35
1992	41.3	-96.16	literature	Kraemer et al. 2015	DOI: 10.1038/sdata.2015.35
1992	41.83	-96.72	literature	Kraemer et al. 2015	DOI: 10.1038/sdata.2015.35
1992	41.92	-96.79	literature	Kraemer et al. 2015	DOI: 10.1038/sdata.2015.35
1993	27.59	-80.37	literature	Kraemer et al. 2015	DOI: 10.1038/sdata.2015.35
1993	29.41	-82.12	literature	Kraemer et al. 2015	DOI: 10.1038/sdata.2015.35
1993	29.45	-82.64	literature	Kraemer et al. 2015	DOI: 10.1038/sdata.2015.35
1993	29.66	-82.34	literature	Kraemer et al. 2015	DOI: 10.1038/sdata.2015.35
1993	30.239513	-97.69127	observation	Global Biodiversity Information Facility	https://www.gbif.org/dataset, DOI: 10.15468/7apj8n
1993	30.71	-82.89	literature	Kraemer et al. 2015	DOI: 10.1038/sdata.2015.35
1993	30.79	-82.13	literature	Kraemer et al. 2015	DOI: 10.1038/sdata.2015.35
1993	30.87	-88.64	literature	Kraemer et al. 2015	DOI: 10.1038/sdata.2015.35
1993	30.88	-84.23	literature	Kraemer et al. 2015	DOI: 10.1038/sdata.2015.35
1993	30.88	-84.57	literature	Kraemer et al. 2015	DOI: 10.1038/sdata.2015.35
1993	30.91	-82.7	literature	Kraemer et al. 2015	DOI: 10.1038/sdata.2015.35
1993	30.93	-81.68	literature	Kraemer et al. 2015	DOI: 10.1038/sdata.2015.35
1993	30.94	-84.87	literature	Kraemer et al. 2015	DOI: 10.1038/sdata.2015.35
1993	31.04	-83.06	literature	Kraemer et al. 2015	DOI: 10.1038/sdata.2015.35
1993	31.05	-82.42	literature	Kraemer et al. 2015	DOI: 10.1038/sdata.2015.35
1993	31.17	-84.72	literature	Kraemer et al. 2015	DOI: 10.1038/sdata.2015.35
1993	31.20	-81.98	literature	Kraemer et al. 2015	DOI: 10.1038/sdata.2015.35
1993	31.21	-89.51	literature	Kraemer et al. 2015	DOI: 10.1038/sdata.2015.35
1993	31.22	-88.64	literature	Kraemer et al. 2015	DOI: 10.1038/sdata.2015.35
1993	31.23	-84.19	literature	Kraemer et al. 2015	DOI: 10.1038/sdata.2015.35
1993	31.27	-83.23	literature	Kraemer et al. 2015	DOI: 10.1038/sdata.2015.35
1993	31.30	-82.88	literature	Kraemer et al. 2015	DOI: 10.1038/sdata.2015.35
1993	31.33	-84.44	literature	Kraemer et al. 2015	DOI: 10.1038/sdata.2015.35
1993	31.33	-84.9	literature	Kraemer et al. 2015	DOI: 10.1038/sdata.2015.35
1993	31.36	-82.21	literature	Kraemer et al. 2015	DOI: 10.1038/sdata.2015.35
1993	31.50	-81.41	literature	Kraemer et al. 2015	DOI: 10.1038/sdata.2015.35
1993	31.53	-84.21	literature	Kraemer et al. 2015	DOI: 10.1038/sdata.2015.35
1993	31.53	-84.62	literature	Kraemer et al. 2015	DOI: 10.1038/sdata.2015.35
1993	31.53	-85.24	literature	Kraemer et al. 2015	DOI: 10.1038/sdata.2015.35
1993	31.55	-81.91	literature	Kraemer et al. 2015	DOI: 10.1038/sdata.2015.35
1993	31.55	-82.45	literature	Kraemer et al. 2015	DOI: 10.1038/sdata.2015.35
1993	31.55	-82.85	literature	Kraemer et al. 2015	DOI: 10.1038/sdata.2015.35
1993	31.55	-83.85	literature	Kraemer et al. 2015	DOI: 10.1038/sdata.2015.35
1993	31.55	-90.11	literature	Kraemer et al. 2015	DOI: 10.1038/sdata.2015.35
1993	31.60	-83.28	literature	Kraemer et al. 2015	DOI: 10.1038/sdata.2015.35
1993	31.63	-84.98	literature	Kraemer et al. 2015	DOI: 10.1038/sdata.2015.35
1993	31.75	-81.75	literature	Kraemer et al. 2015	DOI: 10.1038/sdata.2015.35
1993	31.75	-82.29	literature	Kraemer et al. 2015	DOI: 10.1038/sdata.2015.35
1993	31.76	-83.22	literature	Kraemer et al. 2015	DOI: 10.1038/sdata.2015.35
1993	31.76	-84.75	literature	Kraemer et al. 2015	DOI: 10.1038/sdata.2015.35
1993	31.78	-84.14	literature	Kraemer et al. 2015	DOI: 10.1038/sdata.2015.35
1993	31.78	-84.43	literature	Kraemer et al. 2015	DOI: 10.1038/sdata.2015.35
1993	31.80	-82.63	literature	Kraemer et al. 2015	DOI: 10.1038/sdata.2015.35
1993	31.84	-81.5	literature	Kraemer et al. 2015	DOI: 10.1038/sdata.2015.35
1993	31.87	-85.02	literature	Kraemer et al. 2015	DOI: 10.1038/sdata.2015.35
1993	31.87	-90.45	literature	Kraemer et al. 2015	DOI: 10.1038/sdata.2015.35
1993	31.88	-85.39	literature	Kraemer et al. 2015	DOI: 10.1038/sdata.2015.35
1993	31.92	-89.91	literature	Kraemer et al. 2015	DOI: 10.1038/sdata.2015.35
1993	31.93	-82.94	literature	Kraemer et al. 2015	DOI: 10.1038/sdata.2015.35
1993	31.97	-83.43	literature	Kraemer et al. 2015	DOI: 10.1038/sdata.2015.35
1993	32.02	-81.45	literature	Kraemer et al. 2015	DOI: 10.1038/sdata.2015.35
1993	32.02	-89.5	literature	Kraemer et al. 2015	DOI: 10.1038/sdata.2015.35
1993	32.04	-82.06	literature	Kraemer et al. 2015	DOI: 10.1038/sdata.2015.35
1993	32.04	-84.19	literature	Kraemer et al. 2015	DOI: 10.1038/sdata.2015.35
1993	32.05	-84.55	literature	Kraemer et al. 2015	DOI: 10.1038/sdata.2015.35
1993	32.08	-84.83	literature	Kraemer et al. 2015	DOI: 10.1038/sdata.2015.35
1993	32.11	-82.72	literature	Kraemer et al. 2015	DOI: 10.1038/sdata.2015.35
1993	32.16	-81.88	literature	Kraemer et al. 2015	DOI: 10.1038/sdata.2015.35
1993	32.17	-83.17	literature	Kraemer et al. 2015	DOI: 10.1038/sdata.2015.35
1993	32.26	-84.31	literature	Kraemer et al. 2015	DOI: 10.1038/sdata.2015.35
1993	32.27	-89.94	literature	Kraemer et al. 2015	DOI: 10.1038/sdata.2015.35
1993	32.34	-84.78	literature	Kraemer et al. 2015	DOI: 10.1038/sdata.2015.35
1993	32.35	-84.52	literature	Kraemer et al. 2015	DOI: 10.1038/sdata.2015.35
1993	32.41	-88.66	literature	Kraemer et al. 2015	DOI: 10.1038/sdata.2015.35
1993	32.41	-89.12	literature	Kraemer et al. 2015	DOI: 10.1038/sdata.2015.35
1993	32.41	-89.54	literature	Kraemer et al. 2015	DOI: 10.1038/sdata.2015.35
1993	32.75	-81.61	literature	Kraemer et al. 2015	DOI: 10.1038/sdata.2015.35
1993	32.76	-88.64	literature	Kraemer et al. 2015	DOI: 10.1038/sdata.2015.35
1993	32.76	-89.11	literature	Kraemer et al. 2015	DOI: 10.1038/sdata.2015.35
1993	33.06	-82	literature	Kraemer et al. 2015	DOI: 10.1038/sdata.2015.35
1993	33.06	-82.42	literature	Kraemer et al. 2015	DOI: 10.1038/sdata.2015.35
1993	33.11	-88.57	literature	Kraemer et al. 2015	DOI: 10.1038/sdata.2015.35
1993	33.13	-90.09	literature	Kraemer et al. 2015	DOI: 10.1038/sdata.2015.35
1993	33.21	-81.05	literature	Kraemer et al. 2015	DOI: 10.1038/sdata.2015.35
1993	33.23	-82.61	literature	Kraemer et al. 2015	DOI: 10.1038/sdata.2015.35
1993	33.27	-83	literature	Kraemer et al. 2015	DOI: 10.1038/sdata.2015.35
1993	33.29	-90.94	literature	Kraemer et al. 2015	DOI: 10.1038/sdata.2015.35
1993	33.36	-82.07	literature	Kraemer et al. 2015	DOI: 10.1038/sdata.2015.35
1993	33.42	-82.68	literature	Kraemer et al. 2015	DOI: 10.1038/sdata.2015.35
1993	33.44	-79.34	literature	Kraemer et al. 2015	DOI: 10.1038/sdata.2015.35
1993	33.45	-89.92	literature	Kraemer et al. 2015	DOI: 10.1038/sdata.2015.35
1993	33.48	-82.48	literature	Kraemer et al. 2015	DOI: 10.1038/sdata.2015.35
1993	33.50	-89.61	literature	Kraemer et al. 2015	DOI: 10.1038/sdata.2015.35
1993	33.55	-82.27	literature	Kraemer et al. 2015	DOI: 10.1038/sdata.2015.35
1993	33.57	-82.88	literature	Kraemer et al. 2015	DOI: 10.1038/sdata.2015.35
1993	33.58	-83.16	literature	Kraemer et al. 2015	DOI: 10.1038/sdata.2015.35
1993	33.61	-101.82	literature	Kraemer et al. 2015	DOI: 10.1038/sdata.2015.35
1993	33.70	-84.76	literature	Kraemer et al. 2015	DOI: 10.1038/sdata.2015.35
1993	33.77	-89.8	literature	Kraemer et al. 2015	DOI: 10.1038/sdata.2015.35
1993	33.78	-82.75	literature	Kraemer et al. 2015	DOI: 10.1038/sdata.2015.35
1993	33.79	-82.45	literature	Kraemer et al. 2015	DOI: 10.1038/sdata.2015.35
1993	33.88	-83.08	literature	Kraemer et al. 2015	DOI: 10.1038/sdata.2015.35
1993	33.92	-84.86	literature	Kraemer et al. 2015	DOI: 10.1038/sdata.2015.35
1993	33.92	-88.94	literature	Kraemer et al. 2015	DOI: 10.1038/sdata.2015.35
1993	34.01	-85.18	literature	Kraemer et al. 2015	DOI: 10.1038/sdata.2015.35
1993	34.03	-89.71	literature	Kraemer et al. 2015	DOI: 10.1038/sdata.2015.35
1993	34.12	-82.84	literature	Kraemer et al. 2015	DOI: 10.1038/sdata.2015.35
1993	34.13	-83.21	literature	Kraemer et al. 2015	DOI: 10.1038/sdata.2015.35
1993	34.23	-84.12	literature	Kraemer et al. 2015	DOI: 10.1038/sdata.2015.35
1993	34.23	-89.03	literature	Kraemer et al. 2015	DOI: 10.1038/sdata.2015.35
1993	34.23	-92.02	literature	Kraemer et al. 2015	DOI: 10.1038/sdata.2015.35
1993	34.26	-78.65	literature	Kraemer et al. 2015	DOI: 10.1038/sdata.2015.35
1993	34.27	-85.21	literature	Kraemer et al. 2015	DOI: 10.1038/sdata.2015.35
1993	34.30	-88.67	literature	Kraemer et al. 2015	DOI: 10.1038/sdata.2015.35
1993	34.36	-83.5	literature	Kraemer et al. 2015	DOI: 10.1038/sdata.2015.35
1993	34.38	-83.23	literature	Kraemer et al. 2015	DOI: 10.1038/sdata.2015.35
1993	34.44	-84.17	literature	Kraemer et al. 2015	DOI: 10.1038/sdata.2015.35
1993	34.46	-84.47	literature	Kraemer et al. 2015	DOI: 10.1038/sdata.2015.35
1993	34.47	-85.34	literature	Kraemer et al. 2015	DOI: 10.1038/sdata.2015.35
1993	34.5	-84.87	literature	Kraemer et al. 2015	DOI: 10.1038/sdata.2015.35
1993	34.55	-83.29	literature	Kraemer et al. 2015	DOI: 10.1038/sdata.2015.35
1993	34.57	-84	literature	Kraemer et al. 2015	DOI: 10.1038/sdata.2015.35
1993	34.61	-78.56	literature	Kraemer et al. 2015	DOI: 10.1038/sdata.2015.35
1993	34.62	-88.51	literature	Kraemer et al. 2015	DOI: 10.1038/sdata.2015.35
1993	34.63	-83.53	literature	Kraemer et al. 2015	DOI: 10.1038/sdata.2015.35
1993	34.69	-81.16	literature	Kraemer et al. 2015	DOI: 10.1038/sdata.2015.35
1993	34.69	-82.83	literature	Kraemer et al. 2015	DOI: 10.1038/sdata.2015.35
1993	34.69	-84.45	literature	Kraemer et al. 2015	DOI: 10.1038/sdata.2015.35
1993	34.73	-85.3	literature	Kraemer et al. 2015	DOI: 10.1038/sdata.2015.35
1993	34.79	-84.75	literature	Kraemer et al. 2015	DOI: 10.1038/sdata.2015.35
1993	34.80	-84.96	literature	Kraemer et al. 2015	DOI: 10.1038/sdata.2015.35
1993	34.88	-83.4	literature	Kraemer et al. 2015	DOI: 10.1038/sdata.2015.35
1993	34.89	-88.57	literature	Kraemer et al. 2015	DOI: 10.1038/sdata.2015.35
1993	34.90	-85.13	literature	Kraemer et al. 2015	DOI: 10.1038/sdata.2015.35
1993	34.93	-77.93	literature	Kraemer et al. 2015	DOI: 10.1038/sdata.2015.35
1993	34.98	-80.1	literature	Kraemer et al. 2015	DOI: 10.1038/sdata.2015.35
1993	34.99	-78.37	literature	Kraemer et al. 2015	DOI: 10.1038/sdata.2015.35
1993	35.00	-79.74	literature	Kraemer et al. 2015	DOI: 10.1038/sdata.2015.35
1993	35.04	-78.83	literature	Kraemer et al. 2015	DOI: 10.1038/sdata.2015.35
1993	35.23	-77.65	literature	Kraemer et al. 2015	DOI: 10.1038/sdata.2015.35
1993	35.37	-78.87	literature	Kraemer et al. 2015	DOI: 10.1038/sdata.2015.35
1993	35.40	-81.92	literature	Kraemer et al. 2015	DOI: 10.1038/sdata.2015.35
1993	35.48	-77.68	literature	Kraemer et al. 2015	DOI: 10.1038/sdata.2015.35
1993	35.70	-77.92	literature	Kraemer et al. 2015	DOI: 10.1038/sdata.2015.35
1993	35.71	-79.8	literature	Kraemer et al. 2015	DOI: 10.1038/sdata.2015.35
1993	35.75	-81.7	literature	Kraemer et al. 2015	DOI: 10.1038/sdata.2015.35
1993	35.78	-78.65	literature	Kraemer et al. 2015	DOI: 10.1038/sdata.2015.35
1993	35.84	-77.11	literature	Kraemer et al. 2015	DOI: 10.1038/sdata.2015.35
1993	35.92	-97.44	literature	Kraemer et al. 2015	DOI: 10.1038/sdata.2015.35
1993	35.93	-80.54	literature	Kraemer et al. 2015	DOI: 10.1038/sdata.2015.35
1993	36.03	-78.88	literature	Kraemer et al. 2015	DOI: 10.1038/sdata.2015.35
1993	36.04	-79.4	literature	Kraemer et al. 2015	DOI: 10.1038/sdata.2015.35
1993	36.05	-79.12	literature	Kraemer et al. 2015	DOI: 10.1038/sdata.2015.35
1993	36.07	-79.78	literature	Kraemer et al. 2015	DOI: 10.1038/sdata.2015.35
1993	36.08	-96.98	literature	Kraemer et al. 2015	DOI: 10.1038/sdata.2015.35
1993	36.25	-77.66	literature	Kraemer et al. 2015	DOI: 10.1038/sdata.2015.35
1993	36.42	-77.41	literature	Kraemer et al. 2015	DOI: 10.1038/sdata.2015.35
1993	36.55	-89.17	literature	Kraemer et al. 2015	DOI: 10.1038/sdata.2015.35
1993	36.62	-88.28	literature	Kraemer et al. 2015	DOI: 10.1038/sdata.2015.35
1993	36.68	-88.98	literature	Kraemer et al. 2015	DOI: 10.1038/sdata.2015.35
1993	36.73	-88.66	literature	Kraemer et al. 2015	DOI: 10.1038/sdata.2015.35
1993	36.86	-86.89	literature	Kraemer et al. 2015	DOI: 10.1038/sdata.2015.35
1993	36.89	-88.34	literature	Kraemer et al. 2015	DOI: 10.1038/sdata.2015.35
1993	36.90	-87.5	literature	Kraemer et al. 2015	DOI: 10.1038/sdata.2015.35
1993	36.97	-85.94	literature	Kraemer et al. 2015	DOI: 10.1038/sdata.2015.35
1993	37.00	-86.43	literature	Kraemer et al. 2015	DOI: 10.1038/sdata.2015.35
1993	37.05	-76.37	literature	Kraemer et al. 2015	DOI: 10.1038/sdata.2015.35
1993	37.05	-88.71	literature	Kraemer et al. 2015	DOI: 10.1038/sdata.2015.35
1993	37.06	-89	literature	Kraemer et al. 2015	DOI: 10.1038/sdata.2015.35
1993	37.11	-84.13	literature	Kraemer et al. 2015	DOI: 10.1038/sdata.2015.35
1993	37.19	-89.34	literature	Kraemer et al. 2015	DOI: 10.1038/sdata.2015.35
1993	37.26	-93.35	literature	Kraemer et al. 2015	DOI: 10.1038/sdata.2015.35
1993	37.31	-87.55	literature	Kraemer et al. 2015	DOI: 10.1038/sdata.2015.35
1993	37.48	-89.26	literature	Kraemer et al. 2015	DOI: 10.1038/sdata.2015.35
1993	37.54	-85.7	literature	Kraemer et al. 2015	DOI: 10.1038/sdata.2015.35
1993	37.56	-82.75	literature	Kraemer et al. 2015	DOI: 10.1038/sdata.2015.35
1993	37.70	-85.97	literature	Kraemer et al. 2015	DOI: 10.1038/sdata.2015.35
1993	37.72	-84.29	literature	Kraemer et al. 2015	DOI: 10.1038/sdata.2015.35
1993	37.79	-89.39	literature	Kraemer et al. 2015	DOI: 10.1038/sdata.2015.35
1993	37.80	-85.48	literature	Kraemer et al. 2015	DOI: 10.1038/sdata.2015.35
1993	37.80	-87.58	literature	Kraemer et al. 2015	DOI: 10.1038/sdata.2015.35
1993	38.05	-89.83	literature	Kraemer et al. 2015	DOI: 10.1038/sdata.2015.35
1993	38.08	-86.65	literature	Kraemer et al. 2015	DOI: 10.1038/sdata.2015.35
1993	38.09	-87.28	literature	Kraemer et al. 2015	DOI: 10.1038/sdata.2015.35
1993	38.12	-83.1	literature	Kraemer et al. 2015	DOI: 10.1038/sdata.2015.35
1993	38.19	-85.67	literature	Kraemer et al. 2015	DOI: 10.1038/sdata.2015.35
1993	38.93	-84.54	literature	Kraemer et al. 2015	DOI: 10.1038/sdata.2015.35
1993	38.95	-84.38	literature	Kraemer et al. 2015	DOI: 10.1038/sdata.2015.35
1993	39.92	-76.73	literature	Kraemer et al. 2015	DOI: 10.1038/sdata.2015.35
1993	41.12	-81.52	literature	Kraemer et al. 2015	DOI: 10.1038/sdata.2015.35
1994	27.95	-82.46	literature	Kraemer et al. 2015	DOI: 10.1038/sdata.2015.35
1994	28.04	-81.94	literature	Kraemer et al. 2015	DOI: 10.1038/sdata.2015.35
1994	29.96	-90.08	literature	Kraemer et al. 2015	DOI: 10.1038/sdata.2015.35
1994	29.97	-90.07	literature	Kraemer et al. 2015	DOI: 10.1038/sdata.2015.35
1994	30.28	-89.78	literature	Kraemer et al. 2015	DOI: 10.1038/sdata.2015.35
1994	30.44	-90.08	literature	Kraemer et al. 2015	DOI: 10.1038/sdata.2015.35
1994	30.63	-90.19	literature	Kraemer et al. 2015	DOI: 10.1038/sdata.2015.35
1994	31.10	-85.83	literature	Kraemer et al. 2015	DOI: 10.1038/sdata.2015.35
1994	31.16	-85.3	literature	Kraemer et al. 2015	DOI: 10.1038/sdata.2015.35
1994	32.94	-86.25	literature	Kraemer et al. 2015	DOI: 10.1038/sdata.2015.35
1994	34.02	-79.7	literature	Kraemer et al. 2015	DOI: 10.1038/sdata.2015.35
1994	34.83	-83.99	literature	Kraemer et al. 2015	DOI: 10.1038/sdata.2015.35
1994	34.86	-84.32	literature	Kraemer et al. 2015	DOI: 10.1038/sdata.2015.35
1994	34.86	-85.5	literature	Kraemer et al. 2015	DOI: 10.1038/sdata.2015.35
1994	34.91	-83.74	literature	Kraemer et al. 2015	DOI: 10.1038/sdata.2015.35
1994	35.31	-80.25	literature	Kraemer et al. 2015	DOI: 10.1038/sdata.2015.35
1994	35.33	-82.48	literature	Kraemer et al. 2015	DOI: 10.1038/sdata.2015.35
1994	35.51	-78.37	literature	Kraemer et al. 2015	DOI: 10.1038/sdata.2015.35
1994	35.68	-82.04	literature	Kraemer et al. 2015	DOI: 10.1038/sdata.2015.35
1994	35.92	-81.17	literature	Kraemer et al. 2015	DOI: 10.1038/sdata.2015.35
1994	36.41	-80.69	literature	Kraemer et al. 2015	DOI: 10.1038/sdata.2015.35
1994	36.72	-85.72	literature	Kraemer et al. 2015	DOI: 10.1038/sdata.2015.35
1994	36.73	-85.14	literature	Kraemer et al. 2015	DOI: 10.1038/sdata.2015.35
1994	36.74	-84.49	literature	Kraemer et al. 2015	DOI: 10.1038/sdata.2015.35
1994	36.74	-93.47	literature	Kraemer et al. 2015	DOI: 10.1038/sdata.2015.35
1994	36.75	-86.2	literature	Kraemer et al. 2015	DOI: 10.1038/sdata.2015.35
1994	36.75	-86.59	literature	Kraemer et al. 2015	DOI: 10.1038/sdata.2015.35
1994	36.76	-84.15	literature	Kraemer et al. 2015	DOI: 10.1038/sdata.2015.35
1994	36.79	-85.4	literature	Kraemer et al. 2015	DOI: 10.1038/sdata.2015.35
1994	36.80	-84.84	literature	Kraemer et al. 2015	DOI: 10.1038/sdata.2015.35
1994	36.84	-87.19	literature	Kraemer et al. 2015	DOI: 10.1038/sdata.2015.35
1994	36.86	-88.97	literature	Kraemer et al. 2015	DOI: 10.1038/sdata.2015.35
1994	36.99	-85.64	literature	Kraemer et al. 2015	DOI: 10.1038/sdata.2015.35
1994	37.02	-88.09	literature	Kraemer et al. 2015	DOI: 10.1038/sdata.2015.35
1994	37.05	-89.57	literature	Kraemer et al. 2015	DOI: 10.1038/sdata.2015.35
1994	37.10	-76.52	literature	Kraemer et al. 2015	DOI: 10.1038/sdata.2015.35
1994	37.10	-85.29	literature	Kraemer et al. 2015	DOI: 10.1038/sdata.2015.35
1994	37.11	-84.59	literature	Kraemer et al. 2015	DOI: 10.1038/sdata.2015.35
1994	37.15	-87.87	literature	Kraemer et al. 2015	DOI: 10.1038/sdata.2015.35
1994	37.16	-83.72	literature	Kraemer et al. 2015	DOI: 10.1038/sdata.2015.35
1994	37.21	-86.25	literature	Kraemer et al. 2015	DOI: 10.1038/sdata.2015.35
1994	37.21	-86.69	literature	Kraemer et al. 2015	DOI: 10.1038/sdata.2015.35
1994	37.21	-88.36	literature	Kraemer et al. 2015	DOI: 10.1038/sdata.2015.35
1994	37.26	-85.56	literature	Kraemer et al. 2015	DOI: 10.1038/sdata.2015.35
1994	37.27	-80.06	literature	Kraemer et al. 2015	DOI: 10.1038/sdata.2015.35
1994	37.3	-85.89	literature	Kraemer et al. 2015	DOI: 10.1038/sdata.2015.35
1994	37.32	-79.52	literature	Kraemer et al. 2015	DOI: 10.1038/sdata.2015.35
1994	37.36	-85.34	literature	Kraemer et al. 2015	DOI: 10.1038/sdata.2015.35
1994	37.37	-84.32	literature	Kraemer et al. 2015	DOI: 10.1038/sdata.2015.35
1994	37.39	-89.69	literature	Kraemer et al. 2015	DOI: 10.1038/sdata.2015.35
1994	37.46	-84.67	literature	Kraemer et al. 2015	DOI: 10.1038/sdata.2015.35
1994	37.46	-86.35	literature	Kraemer et al. 2015	DOI: 10.1038/sdata.2015.35
1994	37.48	-86.86	literature	Kraemer et al. 2015	DOI: 10.1038/sdata.2015.35
1994	37.52	-87.68	literature	Kraemer et al. 2015	DOI: 10.1038/sdata.2015.35
1994	37.53	-87.27	literature	Kraemer et al. 2015	DOI: 10.1038/sdata.2015.35
1994	37.66	-87.95	literature	Kraemer et al. 2015	DOI: 10.1038/sdata.2015.35
1994	37.73	-87.09	literature	Kraemer et al. 2015	DOI: 10.1038/sdata.2015.35
1994	37.84	-86.79	literature	Kraemer et al. 2015	DOI: 10.1038/sdata.2015.35
1994	37.9	-90.2	literature	Kraemer et al. 2015	DOI: 10.1038/sdata.2015.35
1994	38.02	-78.56	literature	Kraemer et al. 2015	DOI: 10.1038/sdata.2015.35
1994	38.02	-87.88	literature	Kraemer et al. 2015	DOI: 10.1038/sdata.2015.35
1994	38.2	-83.42	literature	Kraemer et al. 2015	DOI: 10.1038/sdata.2015.35
1994	38.26	-90.54	literature	Kraemer et al. 2015	DOI: 10.1038/sdata.2015.35
1994	38.5	-92.28	literature	Kraemer et al. 2015	DOI: 10.1038/sdata.2015.35
1994	38.52	-84.84	literature	Kraemer et al. 2015	DOI: 10.1038/sdata.2015.35
1994	38.91	-86.05	literature	Kraemer et al. 2015	DOI: 10.1038/sdata.2015.35
1994	39.02	-88.16	literature	Kraemer et al. 2015	DOI: 10.1038/sdata.2015.35
1994	39.57	-76.32	literature	Kraemer et al. 2015	DOI: 10.1038/sdata.2015.35
1994	39.58	-75.65	literature	Kraemer et al. 2015	DOI: 10.1038/sdata.2015.35
1995	34	-81.72	literature	Kraemer et al. 2015	DOI: 10.1038/sdata.2015.35
1995	25.49	-80.99	literature	Kraemer et al. 2015	DOI: 10.1038/sdata.2015.35
1995	25.91	-97.5	literature	Kraemer et al. 2015	DOI: 10.1038/sdata.2015.35
1995	26.15	-97.98	literature	Kraemer et al. 2015	DOI: 10.1038/sdata.2015.35
1995	26.21	-98.23	literature	Kraemer et al. 2015	DOI: 10.1038/sdata.2015.35
1995	26.22	-98.32	literature	Kraemer et al. 2015	DOI: 10.1038/sdata.2015.35
1995	29.66	-82.34	literature	Kraemer et al. 2015	DOI: 10.1038/sdata.2015.35
1995	30.1	-97.32	literature	Kraemer et al. 2015	DOI: 10.1038/sdata.2015.35
1995	31.41	-100.47	literature	Kraemer et al. 2015	DOI: 10.1038/sdata.2015.35
1995	31.49	-99.36	literature	Kraemer et al. 2015	DOI: 10.1038/sdata.2015.35
1995	32.87	-80.67	literature	Kraemer et al. 2015	DOI: 10.1038/sdata.2015.35
1995	32.98	-81.35	literature	Kraemer et al. 2015	DOI: 10.1038/sdata.2015.35
1995	33.08	-80.41	literature	Kraemer et al. 2015	DOI: 10.1038/sdata.2015.35
1995	33.26	-81.43	literature	Kraemer et al. 2015	DOI: 10.1038/sdata.2015.35
1995	33.54	-81.63	literature	Kraemer et al. 2015	DOI: 10.1038/sdata.2015.35
1995	33.62	-79.72	literature	Kraemer et al. 2015	DOI: 10.1038/sdata.2015.35
1995	33.66	-83.61	literature	Kraemer et al. 2015	DOI: 10.1038/sdata.2015.35
1995	33.67	-80.77	literature	Kraemer et al. 2015	DOI: 10.1038/sdata.2015.35
1995	33.77	-81.97	literature	Kraemer et al. 2015	DOI: 10.1038/sdata.2015.35
1995	33.9	-82.31	literature	Kraemer et al. 2015	DOI: 10.1038/sdata.2015.35
1995	33.92	-79	literature	Kraemer et al. 2015	DOI: 10.1038/sdata.2015.35
1995	34.08	-79.36	literature	Kraemer et al. 2015	DOI: 10.1038/sdata.2015.35
1995	34.15	-82.12	literature	Kraemer et al. 2015	DOI: 10.1038/sdata.2015.35
1995	34.16	-80.25	literature	Kraemer et al. 2015	DOI: 10.1038/sdata.2015.35
1995	34.22	-82.46	literature	Kraemer et al. 2015	DOI: 10.1038/sdata.2015.35
1995	34.28	-81.59	literature	Kraemer et al. 2015	DOI: 10.1038/sdata.2015.35
1995	34.33	-79.96	literature	Kraemer et al. 2015	DOI: 10.1038/sdata.2015.35
1995	34.39	-79.38	literature	Kraemer et al. 2015	DOI: 10.1038/sdata.2015.35
1995	34.39	-81.12	literature	Kraemer et al. 2015	DOI: 10.1038/sdata.2015.35
1995	34.48	-82	literature	Kraemer et al. 2015	DOI: 10.1038/sdata.2015.35
1995	34.51	-82.64	literature	Kraemer et al. 2015	DOI: 10.1038/sdata.2015.35
1995	34.6	-79.68	literature	Kraemer et al. 2015	DOI: 10.1038/sdata.2015.35
1995	34.64	-80.16	literature	Kraemer et al. 2015	DOI: 10.1038/sdata.2015.35
1995	34.68	-81.62	literature	Kraemer et al. 2015	DOI: 10.1038/sdata.2015.35
1995	34.69	-80.7	literature	Kraemer et al. 2015	DOI: 10.1038/sdata.2015.35
1995	34.73	-83.38	literature	Kraemer et al. 2015	DOI: 10.1038/sdata.2015.35
1995	34.75	-83.06	literature	Kraemer et al. 2015	DOI: 10.1038/sdata.2015.35
1995	34.89	-82.37	literature	Kraemer et al. 2015	DOI: 10.1038/sdata.2015.35
1995	34.93	-81.98	literature	Kraemer et al. 2015	DOI: 10.1038/sdata.2015.35
1995	34.97	-81.19	literature	Kraemer et al. 2015	DOI: 10.1038/sdata.2015.35
1995	35.05	-81.62	literature	Kraemer et al. 2015	DOI: 10.1038/sdata.2015.35
1995	35.13	-77.1	literature	Kraemer et al. 2015	DOI: 10.1038/sdata.2015.35
1995	35.2	-82.8	literature	Kraemer et al. 2015	DOI: 10.1038/sdata.2015.35
1995	35.31	-79.48	literature	Kraemer et al. 2015	DOI: 10.1038/sdata.2015.35
1995	35.33	-79.9	literature	Kraemer et al. 2015	DOI: 10.1038/sdata.2015.35
1995	35.5	-76.87	literature	Kraemer et al. 2015	DOI: 10.1038/sdata.2015.35
1995	35.61	-82.53	literature	Kraemer et al. 2015	DOI: 10.1038/sdata.2015.35
1995	35.7	-79.26	literature	Kraemer et al. 2015	DOI: 10.1038/sdata.2015.35
1995	35.79	-78.65	literature	Kraemer et al. 2015	DOI: 10.1038/sdata.2015.35
1995	35.85	-82.71	literature	Kraemer et al. 2015	DOI: 10.1038/sdata.2015.35
1995	36.2	-81.16	literature	Kraemer et al. 2015	DOI: 10.1038/sdata.2015.35
1995	36.73	-83.68	literature	Kraemer et al. 2015	DOI: 10.1038/sdata.2015.35
1995	36.84	-76.36	literature	Kraemer et al. 2015	DOI: 10.1038/sdata.2015.35
1995	36.99	-85.07	literature	Kraemer et al. 2015	DOI: 10.1038/sdata.2015.35
1995	37.25	-83.23	literature	Kraemer et al. 2015	DOI: 10.1038/sdata.2015.35
1995	37.35	-88.1	literature	Kraemer et al. 2015	DOI: 10.1038/sdata.2015.35
1995	37.44	-76.54	literature	Kraemer et al. 2015	DOI: 10.1038/sdata.2015.35
1995	37.53	-83.33	literature	Kraemer et al. 2015	DOI: 10.1038/sdata.2015.35
1995	37.6	-83.72	literature	Kraemer et al. 2015	DOI: 10.1038/sdata.2015.35
1995	37.63	-84.88	literature	Kraemer et al. 2015	DOI: 10.1038/sdata.2015.35
1995	37.68	-97.45	literature	Kraemer et al. 2015	DOI: 10.1038/sdata.2015.35
1995	37.71	-83.07	literature	Kraemer et al. 2015	DOI: 10.1038/sdata.2015.35
1995	37.71	-89.83	literature	Kraemer et al. 2015	DOI: 10.1038/sdata.2015.35
1995	38.03	-83.92	literature	Kraemer et al. 2015	DOI: 10.1038/sdata.2015.35
1995	38.24	-84.89	literature	Kraemer et al. 2015	DOI: 10.1038/sdata.2015.35
1995	38.29	-84.59	literature	Kraemer et al. 2015	DOI: 10.1038/sdata.2015.35
1995	38.52	-84.06	literature	Kraemer et al. 2015	DOI: 10.1038/sdata.2015.35
1995	38.76	-84.87	literature	Kraemer et al. 2015	DOI: 10.1038/sdata.2015.35
1995	38.87	-88.15	literature	Kraemer et al. 2015	DOI: 10.1038/sdata.2015.35
1995	38.88	-95.29	literature	Kraemer et al. 2015	DOI: 10.1038/sdata.2015.35
1995	39.19	-95.03	literature	Kraemer et al. 2015	DOI: 10.1038/sdata.2015.35
1995	39.37	-75.12	literature	Kraemer et al. 2015	DOI: 10.1038/sdata.2015.35
1995	39.58	-75.35	literature	Kraemer et al. 2015	DOI: 10.1038/sdata.2015.35
1995	39.66	-94.81	literature	Kraemer et al. 2015	DOI: 10.1038/sdata.2015.35
1995	40.25	-74.24	literature	Kraemer et al. 2015	DOI: 10.1038/sdata.2015.35
1995	40.43	-74.2	literature	Kraemer et al. 2015	DOI: 10.1038/sdata.2015.35
1996	38	-85	literature	Kraemer et al. 2015	DOI: 10.1038/sdata.2015.35
1996	31.31	-85.85	literature	Kraemer et al. 2015	DOI: 10.1038/sdata.2015.35
1996	34.73	-83.38	literature	Kraemer et al. 2015	DOI: 10.1038/sdata.2015.35
1996	35.01	-81.21	literature	Kraemer et al. 2015	DOI: 10.1038/sdata.2015.35
1996	35.02	-77.36	literature	Kraemer et al. 2015	DOI: 10.1038/sdata.2015.35
1996	35.2	-94.27	literature	Kraemer et al. 2015	DOI: 10.1038/sdata.2015.35
1996	35.28	-82.17	literature	Kraemer et al. 2015	DOI: 10.1038/sdata.2015.35
1996	35.36	-78.01	literature	Kraemer et al. 2015	DOI: 10.1038/sdata.2015.35
1996	36.31	-95.23	literature	Kraemer et al. 2015	DOI: 10.1038/sdata.2015.35
1996	37.22	-88.71	literature	Kraemer et al. 2015	DOI: 10.1038/sdata.2015.35
1996	37.27	-76.7	literature	Kraemer et al. 2015	DOI: 10.1038/sdata.2015.35
1996	37.33	-76.78	literature	Kraemer et al. 2015	DOI: 10.1038/sdata.2015.35
1996	37.33	-84.94	literature	Kraemer et al. 2015	DOI: 10.1038/sdata.2015.35
1996	37.5	-77	literature	Kraemer et al. 2015	DOI: 10.1038/sdata.2015.35
1996	37.55	-85.28	literature	Kraemer et al. 2015	DOI: 10.1038/sdata.2015.35
1996	37.64	-84.55	literature	Kraemer et al. 2015	DOI: 10.1038/sdata.2015.35
1996	37.69	-83.97	literature	Kraemer et al. 2015	DOI: 10.1038/sdata.2015.35
1996	37.73	-82.14	literature	Kraemer et al. 2015	DOI: 10.1038/sdata.2015.35
1996	37.75	-85.18	literature	Kraemer et al. 2015	DOI: 10.1038/sdata.2015.35
1996	37.78	-86.44	literature	Kraemer et al. 2015	DOI: 10.1038/sdata.2015.35
1996	37.81	-84.88	literature	Kraemer et al. 2015	DOI: 10.1038/sdata.2015.35
1996	37.83	-83.83	literature	Kraemer et al. 2015	DOI: 10.1038/sdata.2015.35
1996	37.87	-84.59	literature	Kraemer et al. 2015	DOI: 10.1038/sdata.2015.35
1996	37.97	-84.16	literature	Kraemer et al. 2015	DOI: 10.1038/sdata.2015.35
1996	37.97	-85.7	literature	Kraemer et al. 2015	DOI: 10.1038/sdata.2015.35
1996	37.97	-86.22	literature	Kraemer et al. 2015	DOI: 10.1038/sdata.2015.35
1996	38.01	-87.02	literature	Kraemer et al. 2015	DOI: 10.1038/sdata.2015.35
1996	38.02	-81.71	literature	Kraemer et al. 2015	DOI: 10.1038/sdata.2015.35
1996	38.04	-84.76	literature	Kraemer et al. 2015	DOI: 10.1038/sdata.2015.35
1996	38.19	-77.66	literature	Kraemer et al. 2015	DOI: 10.1038/sdata.2015.35
1996	38.8	-83	literature	Kraemer et al. 2015	DOI: 10.1038/sdata.2015.35
1996	39.19	-84.54	literature	Kraemer et al. 2015	DOI: 10.1038/sdata.2015.35
1996	39.48	-74.7	literature	Kraemer et al. 2015	DOI: 10.1038/sdata.2015.35
1996	39.87	-74.67	literature	Kraemer et al. 2015	DOI: 10.1038/sdata.2015.35
1996	41.83	-96.72	literature	Kraemer et al. 2015	DOI: 10.1038/sdata.2015.35
1997	36	-83.93	literature	Kraemer et al. 2015	DOI: 10.1038/sdata.2015.35
1997	27.59	-80.37	literature	Kraemer et al. 2015	DOI: 10.1038/sdata.2015.35
1997	28.34	-81.5822	preserved specimen	Global Biodiversity Information Facility	https://www.gbif.org/dataset, DOI: 10.15468/7apj8n
1997	29.44	-90.85	literature	Kraemer et al. 2015	DOI: 10.1038/sdata.2015.35
1997	29.58	-90.43	literature	Kraemer et al. 2015	DOI: 10.1038/sdata.2015.35
1997	29.73	-91.44	literature	Kraemer et al. 2015	DOI: 10.1038/sdata.2015.35
1997	29.91	-91.06	literature	Kraemer et al. 2015	DOI: 10.1038/sdata.2015.35
1997	30.03	-90.79	literature	Kraemer et al. 2015	DOI: 10.1038/sdata.2015.35
1997	30.49	-99.75	literature	Kraemer et al. 2015	DOI: 10.1038/sdata.2015.35
1997	30.65	-93.34	literature	Kraemer et al. 2015	DOI: 10.1038/sdata.2015.35
1997	30.66	-92.82	literature	Kraemer et al. 2015	DOI: 10.1038/sdata.2015.35
1997	30.83	-90.71	literature	Kraemer et al. 2015	DOI: 10.1038/sdata.2015.35
1997	30.85	-91.04	literature	Kraemer et al. 2015	DOI: 10.1038/sdata.2015.35
1997	30.89	-91.42	literature	Kraemer et al. 2015	DOI: 10.1038/sdata.2015.35
1997	30.89	-99.82	literature	Kraemer et al. 2015	DOI: 10.1038/sdata.2015.35
1997	31.08	-91.99	literature	Kraemer et al. 2015	DOI: 10.1038/sdata.2015.35
1997	31.33	-99.86	literature	Kraemer et al. 2015	DOI: 10.1038/sdata.2015.35
1997	31.46	-91.63	literature	Kraemer et al. 2015	DOI: 10.1038/sdata.2015.35
1997	31.68	-92.16	literature	Kraemer et al. 2015	DOI: 10.1038/sdata.2015.35
1997	31.83	-101.05	literature	Kraemer et al. 2015	DOI: 10.1038/sdata.2015.35
1997	31.83	-99.97	literature	Kraemer et al. 2015	DOI: 10.1038/sdata.2015.35
1997	32.01	-91.33	literature	Kraemer et al. 2015	DOI: 10.1038/sdata.2015.35
1997	32.06	-93.73	literature	Kraemer et al. 2015	DOI: 10.1038/sdata.2015.35
1997	32.1	-93.33	literature	Kraemer et al. 2015	DOI: 10.1038/sdata.2015.35
1997	32.3	-100.41	literature	Kraemer et al. 2015	DOI: 10.1038/sdata.2015.35
1997	32.6	-92.66	literature	Kraemer et al. 2015	DOI: 10.1038/sdata.2015.35
1997	33.09	-89.03	literature	Kraemer et al. 2015	DOI: 10.1038/sdata.2015.35
1997	33.17	-102.33	literature	Kraemer et al. 2015	DOI: 10.1038/sdata.2015.35
1997	33.68	-85.52	literature	Kraemer et al. 2015	DOI: 10.1038/sdata.2015.35
1997	33.9	-88.48	literature	Kraemer et al. 2015	DOI: 10.1038/sdata.2015.35
1997	34.14	-87.88	literature	Kraemer et al. 2015	DOI: 10.1038/sdata.2015.35
1997	34.46	-85.8	literature	Kraemer et al. 2015	DOI: 10.1038/sdata.2015.35
1997	34.64	-79.1	literature	Kraemer et al. 2015	DOI: 10.1038/sdata.2015.35
1997	34.84	-79.48	literature	Kraemer et al. 2015	DOI: 10.1038/sdata.2015.35
1997	35.01	-79.24	literature	Kraemer et al. 2015	DOI: 10.1038/sdata.2015.35
1997	35.02	-97.88	literature	Kraemer et al. 2015	DOI: 10.1038/sdata.2015.35
1997	35.05	-83.75	literature	Kraemer et al. 2015	DOI: 10.1038/sdata.2015.35
1997	35.12	-84.52	literature	Kraemer et al. 2015	DOI: 10.1038/sdata.2015.35
1997	35.13	-84.06	literature	Kraemer et al. 2015	DOI: 10.1038/sdata.2015.35
1997	35.14	-76.77	literature	Kraemer et al. 2015	DOI: 10.1038/sdata.2015.35
1997	35.14	-85.62	literature	Kraemer et al. 2015	DOI: 10.1038/sdata.2015.35
1997	35.15	-83.42	literature	Kraemer et al. 2015	DOI: 10.1038/sdata.2015.35
1997	35.15	-86.58	literature	Kraemer et al. 2015	DOI: 10.1038/sdata.2015.35
1997	35.16	-84.85	literature	Kraemer et al. 2015	DOI: 10.1038/sdata.2015.35
1997	35.16	-86.09	literature	Kraemer et al. 2015	DOI: 10.1038/sdata.2015.35
1997	35.18	-88.56	literature	Kraemer et al. 2015	DOI: 10.1038/sdata.2015.35
1997	35.19	-85.16	literature	Kraemer et al. 2015	DOI: 10.1038/sdata.2015.35
1997	35.2	-88.19	literature	Kraemer et al. 2015	DOI: 10.1038/sdata.2015.35
1997	35.2	-89.42	literature	Kraemer et al. 2015	DOI: 10.1038/sdata.2015.35
1997	35.21	-87.03	literature	Kraemer et al. 2015	DOI: 10.1038/sdata.2015.35
1997	35.21	-88.99	literature	Kraemer et al. 2015	DOI: 10.1038/sdata.2015.35
1997	35.25	-87.79	literature	Kraemer et al. 2015	DOI: 10.1038/sdata.2015.35
1997	35.29	-86.35	literature	Kraemer et al. 2015	DOI: 10.1038/sdata.2015.35
1997	35.33	-81.55	literature	Kraemer et al. 2015	DOI: 10.1038/sdata.2015.35
1997	35.35	-83.83	literature	Kraemer et al. 2015	DOI: 10.1038/sdata.2015.35
1997	35.38	-85.41	literature	Kraemer et al. 2015	DOI: 10.1038/sdata.2015.35
1997	35.4	-85.72	literature	Kraemer et al. 2015	DOI: 10.1038/sdata.2015.35
1997	35.43	-84.61	literature	Kraemer et al. 2015	DOI: 10.1038/sdata.2015.35
1997	35.43	-88.61	literature	Kraemer et al. 2015	DOI: 10.1038/sdata.2015.35
1997	35.44	-84.25	literature	Kraemer et al. 2015	DOI: 10.1038/sdata.2015.35
1997	35.47	-79.17	literature	Kraemer et al. 2015	DOI: 10.1038/sdata.2015.35
1997	35.48	-86.76	literature	Kraemer et al. 2015	DOI: 10.1038/sdata.2015.35
1997	35.5	-89.74	literature	Kraemer et al. 2015	DOI: 10.1038/sdata.2015.35
1997	35.52	-84.8	literature	Kraemer et al. 2015	DOI: 10.1038/sdata.2015.35
1997	35.52	-86.45	literature	Kraemer et al. 2015	DOI: 10.1038/sdata.2015.35
1997	35.53	-76.25	literature	Kraemer et al. 2015	DOI: 10.1038/sdata.2015.35
1997	35.54	-87.49	literature	Kraemer et al. 2015	DOI: 10.1038/sdata.2015.35
1997	35.55	-82.98	literature	Kraemer et al. 2015	DOI: 10.1038/sdata.2015.35
1997	35.59	-77.38	literature	Kraemer et al. 2015	DOI: 10.1038/sdata.2015.35
1997	35.59	-89.28	literature	Kraemer et al. 2015	DOI: 10.1038/sdata.2015.35
1997	35.6	-85.2	literature	Kraemer et al. 2015	DOI: 10.1038/sdata.2015.35
1997	35.61	-84.92	literature	Kraemer et al. 2015	DOI: 10.1038/sdata.2015.35
1997	35.61	-88.1	literature	Kraemer et al. 2015	DOI: 10.1038/sdata.2015.35
1997	35.61	-88.84	literature	Kraemer et al. 2015	DOI: 10.1038/sdata.2015.35
1997	35.63	-87.07	literature	Kraemer et al. 2015	DOI: 10.1038/sdata.2015.35
1997	35.65	-87.86	literature	Kraemer et al. 2015	DOI: 10.1038/sdata.2015.35
1997	35.69	-83.92	literature	Kraemer et al. 2015	DOI: 10.1038/sdata.2015.35
1997	35.69	-85.77	literature	Kraemer et al. 2015	DOI: 10.1038/sdata.2015.35
1997	35.71	-85.44	literature	Kraemer et al. 2015	DOI: 10.1038/sdata.2015.35
1997	35.74	-75.81	literature	Kraemer et al. 2015	DOI: 10.1038/sdata.2015.35
1997	35.74	-84.31	literature	Kraemer et al. 2015	DOI: 10.1038/sdata.2015.35
1997	35.76	-89.63	literature	Kraemer et al. 2015	DOI: 10.1038/sdata.2015.35
1997	35.78	-83.52	literature	Kraemer et al. 2015	DOI: 10.1038/sdata.2015.35
1997	35.81	-76.22	literature	Kraemer et al. 2015	DOI: 10.1038/sdata.2015.35
1997	35.81	-86.06	literature	Kraemer et al. 2015	DOI: 10.1038/sdata.2015.35
1997	35.81	-87.47	literature	Kraemer et al. 2015	DOI: 10.1038/sdata.2015.35
1997	35.82	-89.14	literature	Kraemer et al. 2015	DOI: 10.1038/sdata.2015.35
1997	35.83	-76.58	literature	Kraemer et al. 2015	DOI: 10.1038/sdata.2015.35
1997	35.85	-84.52	literature	Kraemer et al. 2015	DOI: 10.1038/sdata.2015.35
1997	35.85	-86.41	literature	Kraemer et al. 2015	DOI: 10.1038/sdata.2015.35
1997	35.89	-82.31	literature	Kraemer et al. 2015	DOI: 10.1038/sdata.2015.35
1997	35.9	-86.89	literature	Kraemer et al. 2015	DOI: 10.1038/sdata.2015.35
1997	35.93	-83.12	literature	Kraemer et al. 2015	DOI: 10.1038/sdata.2015.35
1997	35.93	-85.45	literature	Kraemer et al. 2015	DOI: 10.1038/sdata.2015.35
1997	35.95	-81.54	literature	Kraemer et al. 2015	DOI: 10.1038/sdata.2015.35
1997	35.95	-84.99	literature	Kraemer et al. 2015	DOI: 10.1038/sdata.2015.35
1997	35.96	-77.99	literature	Kraemer et al. 2015	DOI: 10.1038/sdata.2015.35
1997	35.98	-88.45	literature	Kraemer et al. 2015	DOI: 10.1038/sdata.2015.35
1997	35.99	-85.83	literature	Kraemer et al. 2015	DOI: 10.1038/sdata.2015.35
1997	36.01	-82.16	literature	Kraemer et al. 2015	DOI: 10.1038/sdata.2015.35
1997	36.05	-83.44	literature	Kraemer et al. 2015	DOI: 10.1038/sdata.2015.35
1997	36.05	-87.77	literature	Kraemer et al. 2015	DOI: 10.1038/sdata.2015.35
1997	36.06	-76.98	literature	Kraemer et al. 2015	DOI: 10.1038/sdata.2015.35
1997	36.06	-89.41	literature	Kraemer et al. 2015	DOI: 10.1038/sdata.2015.35
1997	36.07	-81.92	literature	Kraemer et al. 2015	DOI: 10.1038/sdata.2015.35
1997	36.07	-88.07	literature	Kraemer et al. 2015	DOI: 10.1038/sdata.2015.35
1997	36.08	-78.29	literature	Kraemer et al. 2015	DOI: 10.1038/sdata.2015.35
1997	36.11	-82.43	literature	Kraemer et al. 2015	DOI: 10.1038/sdata.2015.35
1997	36.12	-84.2	literature	Kraemer et al. 2015	DOI: 10.1038/sdata.2015.35
1997	36.14	-84.64	literature	Kraemer et al. 2015	DOI: 10.1038/sdata.2015.35
1997	36.15	-76.62	literature	Kraemer et al. 2015	DOI: 10.1038/sdata.2015.35
1997	36.15	-85.49	literature	Kraemer et al. 2015	DOI: 10.1038/sdata.2015.35
1997	36.15	-86.29	literature	Kraemer et al. 2015	DOI: 10.1038/sdata.2015.35
1997	36.15	-87.35	literature	Kraemer et al. 2015	DOI: 10.1038/sdata.2015.35
1997	36.18	-82.84	literature	Kraemer et al. 2015	DOI: 10.1038/sdata.2015.35
1997	36.21	-76.45	literature	Kraemer et al. 2015	DOI: 10.1038/sdata.2015.35
1997	36.22	-81.69	literature	Kraemer et al. 2015	DOI: 10.1038/sdata.2015.35
1997	36.22	-83.26	literature	Kraemer et al. 2015	DOI: 10.1038/sdata.2015.35
1997	36.25	-85.95	literature	Kraemer et al. 2015	DOI: 10.1038/sdata.2015.35
1997	36.26	-87.08	literature	Kraemer et al. 2015	DOI: 10.1038/sdata.2015.35
1997	36.27	-83.51	literature	Kraemer et al. 2015	DOI: 10.1038/sdata.2015.35
1997	36.29	-82.13	literature	Kraemer et al. 2015	DOI: 10.1038/sdata.2015.35
1997	36.29	-82.5	literature	Kraemer et al. 2015	DOI: 10.1038/sdata.2015.35
1997	36.29	-83.84	literature	Kraemer et al. 2015	DOI: 10.1038/sdata.2015.35
1997	36.29	-87.72	literature	Kraemer et al. 2015	DOI: 10.1038/sdata.2015.35
1997	36.3	-78.66	literature	Kraemer et al. 2015	DOI: 10.1038/sdata.2015.35
1997	36.3	-88.71	literature	Kraemer et al. 2015	DOI: 10.1038/sdata.2015.35
1997	36.31	-76.31	literature	Kraemer et al. 2015	DOI: 10.1038/sdata.2015.35
1997	36.33	-88.3	literature	Kraemer et al. 2015	DOI: 10.1038/sdata.2015.35
1997	36.34	-89.49	literature	Kraemer et al. 2015	DOI: 10.1038/sdata.2015.35
1997	36.35	-85.28	literature	Kraemer et al. 2015	DOI: 10.1038/sdata.2015.35
1997	36.36	-76.99	literature	Kraemer et al. 2015	DOI: 10.1038/sdata.2015.35
1997	36.36	-78.41	literature	Kraemer et al. 2015	DOI: 10.1038/sdata.2015.35
1997	36.36	-85.67	literature	Kraemer et al. 2015	DOI: 10.1038/sdata.2015.35
1997	36.36	-89.15	literature	Kraemer et al. 2015	DOI: 10.1038/sdata.2015.35
1997	36.38	-84.93	literature	Kraemer et al. 2015	DOI: 10.1038/sdata.2015.35
1997	36.39	-78.98	literature	Kraemer et al. 2015	DOI: 10.1038/sdata.2015.35
1997	36.39	-79.33	literature	Kraemer et al. 2015	DOI: 10.1038/sdata.2015.35
1997	36.39	-86.15	literature	Kraemer et al. 2015	DOI: 10.1038/sdata.2015.35
1997	36.4	-76.23	literature	Kraemer et al. 2015	DOI: 10.1038/sdata.2015.35
1997	36.4	-78.11	literature	Kraemer et al. 2015	DOI: 10.1038/sdata.2015.35
1997	36.4	-84.15	literature	Kraemer et al. 2015	DOI: 10.1038/sdata.2015.35
1997	36.41	-76.03	literature	Kraemer et al. 2015	DOI: 10.1038/sdata.2015.35
1997	36.43	-84.5	literature	Kraemer et al. 2015	DOI: 10.1038/sdata.2015.35
1997	36.44	-76.7	literature	Kraemer et al. 2015	DOI: 10.1038/sdata.2015.35
1997	36.44	-82.94	literature	Kraemer et al. 2015	DOI: 10.1038/sdata.2015.35
1997	36.45	-81.85	literature	Kraemer et al. 2015	DOI: 10.1038/sdata.2015.35
1997	36.47	-86.46	literature	Kraemer et al. 2015	DOI: 10.1038/sdata.2015.35
1997	36.49	-81.12	literature	Kraemer et al. 2015	DOI: 10.1038/sdata.2015.35
1997	36.49	-83.66	literature	Kraemer et al. 2015	DOI: 10.1038/sdata.2015.35
1997	36.5	-87.83	literature	Kraemer et al. 2015	DOI: 10.1038/sdata.2015.35
1997	36.51	-82.3	literature	Kraemer et al. 2015	DOI: 10.1038/sdata.2015.35
1997	36.52	-83.23	literature	Kraemer et al. 2015	DOI: 10.1038/sdata.2015.35
1997	36.53	-86.87	literature	Kraemer et al. 2015	DOI: 10.1038/sdata.2015.35
1997	36.54	-86	literature	Kraemer et al. 2015	DOI: 10.1038/sdata.2015.35
1997	36.55	-85.54	literature	Kraemer et al. 2015	DOI: 10.1038/sdata.2015.35
1997	36.56	-85.07	literature	Kraemer et al. 2015	DOI: 10.1038/sdata.2015.35
1997	37.24	-76.56	literature	Kraemer et al. 2015	DOI: 10.1038/sdata.2015.35
1997	38.11	-76.81	literature	Kraemer et al. 2015	DOI: 10.1038/sdata.2015.35
1997	38.18	-82.07	literature	Kraemer et al. 2015	DOI: 10.1038/sdata.2015.35
1997	38.34	-81.53	literature	Kraemer et al. 2015	DOI: 10.1038/sdata.2015.35
1997	38.42	-82.24	literature	Kraemer et al. 2015	DOI: 10.1038/sdata.2015.35
1997	38.51	-81.91	literature	Kraemer et al. 2015	DOI: 10.1038/sdata.2015.35
1997	38.59	-82.54	literature	Kraemer et al. 2015	DOI: 10.1038/sdata.2015.35
1997	38.69	-87.42	literature	Kraemer et al. 2015	DOI: 10.1038/sdata.2015.35
1997	38.84	-86.5	literature	Kraemer et al. 2015	DOI: 10.1038/sdata.2015.35
1997	38.97	-84.73	literature	Kraemer et al. 2015	DOI: 10.1038/sdata.2015.35
1997	39.04	-86.98	literature	Kraemer et al. 2015	DOI: 10.1038/sdata.2015.35
1997	39.21	-81.52	literature	Kraemer et al. 2015	DOI: 10.1038/sdata.2015.35
1997	40.7	-89.62	literature	Kraemer et al. 2015	DOI: 10.1038/sdata.2015.35
1997	40.79	-89.76	literature	Kraemer et al. 2015	DOI: 10.1038/sdata.2015.35
1998	27.59	-80.37	literature	Kraemer et al. 2015	DOI: 10.1038/sdata.2015.35
1998	30.73	-92.4	literature	Kraemer et al. 2015	DOI: 10.1038/sdata.2015.35
1998	30.86	-90.04	literature	Kraemer et al. 2015	DOI: 10.1038/sdata.2015.35
1998	31.58	-87.36	literature	Kraemer et al. 2015	DOI: 10.1038/sdata.2015.35
1998	31.63	-89.16	literature	Kraemer et al. 2015	DOI: 10.1038/sdata.2015.35
1998	31.64	-88.69	literature	Kraemer et al. 2015	DOI: 10.1038/sdata.2015.35
1998	31.68	-87.83	literature	Kraemer et al. 2015	DOI: 10.1038/sdata.2015.35
1998	31.73	-93.09	literature	Kraemer et al. 2015	DOI: 10.1038/sdata.2015.35
1998	32.02	-88.26	literature	Kraemer et al. 2015	DOI: 10.1038/sdata.2015.35
1998	32.02	-89.12	literature	Kraemer et al. 2015	DOI: 10.1038/sdata.2015.35
1998	32.04	-88.69	literature	Kraemer et al. 2015	DOI: 10.1038/sdata.2015.35
1998	32.14	-91.67	literature	Kraemer et al. 2015	DOI: 10.1038/sdata.2015.35
1998	32.25	-87.79	literature	Kraemer et al. 2015	DOI: 10.1038/sdata.2015.35
1998	32.35	-93.05	literature	Kraemer et al. 2015	DOI: 10.1038/sdata.2015.35
1998	32.43	-91.76	literature	Kraemer et al. 2015	DOI: 10.1038/sdata.2015.35
1998	32.59	-88.2	literature	Kraemer et al. 2015	DOI: 10.1038/sdata.2015.35
1998	32.64	-87.29	literature	Kraemer et al. 2015	DOI: 10.1038/sdata.2015.35
1998	32.72	-93.33	literature	Kraemer et al. 2015	DOI: 10.1038/sdata.2015.35
1998	32.82	-92.99	literature	Kraemer et al. 2015	DOI: 10.1038/sdata.2015.35
1998	32.84	-92.37	literature	Kraemer et al. 2015	DOI: 10.1038/sdata.2015.35
1998	33.27	-86.66	literature	Kraemer et al. 2015	DOI: 10.1038/sdata.2015.35
1998	34.12	-94.76	literature	Kraemer et al. 2015	DOI: 10.1038/sdata.2015.35
1998	34.22	-77.95	literature	Kraemer et al. 2015	DOI: 10.1038/sdata.2015.35
1998	34.49	-97.06	literature	Kraemer et al. 2015	DOI: 10.1038/sdata.2015.35
1998	34.92	-98.98	literature	Kraemer et al. 2015	DOI: 10.1038/sdata.2015.35
1998	34.93	-95.75	literature	Kraemer et al. 2015	DOI: 10.1038/sdata.2015.35
1998	34.94	-99.56	literature	Kraemer et al. 2015	DOI: 10.1038/sdata.2015.35
1998	35.18	-98.37	literature	Kraemer et al. 2015	DOI: 10.1038/sdata.2015.35
1998	35.62	-95.38	literature	Kraemer et al. 2015	DOI: 10.1038/sdata.2015.35
1998	35.65	-95.96	literature	Kraemer et al. 2015	DOI: 10.1038/sdata.2015.35
1998	35.87	-83.22	literature	Kraemer et al. 2015	DOI: 10.1038/sdata.2015.35
1998	35.97	-95.52	literature	Kraemer et al. 2015	DOI: 10.1038/sdata.2015.35
1998	35.98	-84.13	literature	Kraemer et al. 2015	DOI: 10.1038/sdata.2015.35
1998	36.38	-95.6	literature	Kraemer et al. 2015	DOI: 10.1038/sdata.2015.35
1998	36.38	-97.78	literature	Kraemer et al. 2015	DOI: 10.1038/sdata.2015.35
1998	36.39	-97.23	literature	Kraemer et al. 2015	DOI: 10.1038/sdata.2015.35
1998	36.43	-81.5	literature	Kraemer et al. 2015	DOI: 10.1038/sdata.2015.35
1998	36.63	-76.45	literature	Kraemer et al. 2015	DOI: 10.1038/sdata.2015.35
1998	36.68	-76.31	literature	Kraemer et al. 2015	DOI: 10.1038/sdata.2015.35
1998	36.7	-76.64	literature	Kraemer et al. 2015	DOI: 10.1038/sdata.2015.35
1998	36.71	-82.6	literature	Kraemer et al. 2015	DOI: 10.1038/sdata.2015.35
1998	36.71	-83.12	literature	Kraemer et al. 2015	DOI: 10.1038/sdata.2015.35
1998	36.94	-82.61	literature	Kraemer et al. 2015	DOI: 10.1038/sdata.2015.35
1998	36.98	-82.62	literature	Kraemer et al. 2015	DOI: 10.1038/sdata.2015.35
1998	37.47	-88.89	literature	Kraemer et al. 2015	DOI: 10.1038/sdata.2015.35
1998	38.26	-76.97	literature	Kraemer et al. 2015	DOI: 10.1038/sdata.2015.35
1998	38.29	-80.8	literature	Kraemer et al. 2015	DOI: 10.1038/sdata.2015.35
1998	38.29	-86.46	literature	Kraemer et al. 2015	DOI: 10.1038/sdata.2015.35
1998	38.47	-85.72	literature	Kraemer et al. 2015	DOI: 10.1038/sdata.2015.35
1998	38.6	-86.11	literature	Kraemer et al. 2015	DOI: 10.1038/sdata.2015.35
1998	38.7	-77.48	literature	Kraemer et al. 2015	DOI: 10.1038/sdata.2015.35
1998	38.71	-86.81	literature	Kraemer et al. 2015	DOI: 10.1038/sdata.2015.35
1998	39.2	-85.91	literature	Kraemer et al. 2015	DOI: 10.1038/sdata.2015.35
1998	39.71	-75.15	literature	Kraemer et al. 2015	DOI: 10.1038/sdata.2015.35
1998	39.93	-77.72	literature	Kraemer et al. 2015	DOI: 10.1038/sdata.2015.35
1998	40.17	-77.27	literature	Kraemer et al. 2015	DOI: 10.1038/sdata.2015.35
1998	40.29	-81.08	literature	Kraemer et al. 2015	DOI: 10.1038/sdata.2015.35
1998	40.69	-89.63	literature	Kraemer et al. 2015	DOI: 10.1038/sdata.2015.35
1998	40.7	-89.62	literature	Kraemer et al. 2015	DOI: 10.1038/sdata.2015.35
1999	25.68	-80.27	literature	Kraemer et al. 2015	DOI: 10.1038/sdata.2015.35
1999	31.6	-92.55	literature	Kraemer et al. 2015	DOI: 10.1038/sdata.2015.35
1999	31.67	-91.84	literature	Kraemer et al. 2015	DOI: 10.1038/sdata.2015.35
1999	31.95	-92.63	literature	Kraemer et al. 2015	DOI: 10.1038/sdata.2015.35
1999	32.1	-92.11	literature	Kraemer et al. 2015	DOI: 10.1038/sdata.2015.35
1999	32.31	-92.55	literature	Kraemer et al. 2015	DOI: 10.1038/sdata.2015.35
1999	35.05	-96.25	literature	Kraemer et al. 2015	DOI: 10.1038/sdata.2015.35
1999	35.17	-96.61	literature	Kraemer et al. 2015	DOI: 10.1038/sdata.2015.35
1999	35.21	-96.95	literature	Kraemer et al. 2015	DOI: 10.1038/sdata.2015.35
1999	35.38	-95.66	literature	Kraemer et al. 2015	DOI: 10.1038/sdata.2015.35
1999	35.47	-96.32	literature	Kraemer et al. 2015	DOI: 10.1038/sdata.2015.35
1999	35.5	-94.75	literature	Kraemer et al. 2015	DOI: 10.1038/sdata.2015.35
1999	35.65	-84.51	literature	Kraemer et al. 2015	DOI: 10.1038/sdata.2015.35
1999	35.68	-83.75	literature	Kraemer et al. 2015	DOI: 10.1038/sdata.2015.35
1999	35.71	-96.88	literature	Kraemer et al. 2015	DOI: 10.1038/sdata.2015.35
1999	35.89	-94.65	literature	Kraemer et al. 2015	DOI: 10.1038/sdata.2015.35
1999	35.91	-95	literature	Kraemer et al. 2015	DOI: 10.1038/sdata.2015.35
1999	35.91	-84.88	literature	Kraemer et al. 2015	DOI: 10.1038/sdata.2015.35
1999	36.02	-84.28	literature	Kraemer et al. 2015	DOI: 10.1038/sdata.2015.35
1999	36.1	-84.13	literature	Kraemer et al. 2015	DOI: 10.1038/sdata.2015.35
1999	36.32	-96.7	literature	Kraemer et al. 2015	DOI: 10.1038/sdata.2015.35
1999	36.41	-94.8	literature	Kraemer et al. 2015	DOI: 10.1038/sdata.2015.35
1999	36.62	-82.61	literature	Kraemer et al. 2015	DOI: 10.1038/sdata.2015.35
1999	36.63	-82.55	literature	Kraemer et al. 2015	DOI: 10.1038/sdata.2015.35
1999	36.64	-82.68	literature	Kraemer et al. 2015	DOI: 10.1038/sdata.2015.35
1999	36.65	-82.47	literature	Kraemer et al. 2015	DOI: 10.1038/sdata.2015.35
1999	36.69	-83.11	literature	Kraemer et al. 2015	DOI: 10.1038/sdata.2015.35
1999	36.7	-82.75	literature	Kraemer et al. 2015	DOI: 10.1038/sdata.2015.35
1999	36.72	-82.8	literature	Kraemer et al. 2015	DOI: 10.1038/sdata.2015.35
1999	36.72	-95.91	literature	Kraemer et al. 2015	DOI: 10.1038/sdata.2015.35
1999	36.73	-83	literature	Kraemer et al. 2015	DOI: 10.1038/sdata.2015.35
1999	36.77	-95.21	literature	Kraemer et al. 2015	DOI: 10.1038/sdata.2015.35
1999	36.78	-82.47	literature	Kraemer et al. 2015	DOI: 10.1038/sdata.2015.35
1999	36.8	-95.62	literature	Kraemer et al. 2015	DOI: 10.1038/sdata.2015.35
1999	36.84	-94.81	literature	Kraemer et al. 2015	DOI: 10.1038/sdata.2015.35
1999	36.86	-82.91	literature	Kraemer et al. 2015	DOI: 10.1038/sdata.2015.35
1999	36.87	-82.75	literature	Kraemer et al. 2015	DOI: 10.1038/sdata.2015.35
1999	36.89	-82.38	literature	Kraemer et al. 2015	DOI: 10.1038/sdata.2015.35
1999	36.89	-82.63	literature	Kraemer et al. 2015	DOI: 10.1038/sdata.2015.35
1999	36.92	-82.63	literature	Kraemer et al. 2015	DOI: 10.1038/sdata.2015.35
1999	36.94	-82.62	literature	Kraemer et al. 2015	DOI: 10.1038/sdata.2015.35
1999	36.97	-82.75	literature	Kraemer et al. 2015	DOI: 10.1038/sdata.2015.35
1999	37.01	-82.61	literature	Kraemer et al. 2015	DOI: 10.1038/sdata.2015.35
1999	37.04	-82.52	literature	Kraemer et al. 2015	DOI: 10.1038/sdata.2015.35
1999	37.12	-82.6	literature	Kraemer et al. 2015	DOI: 10.1038/sdata.2015.35
1999	37.24	-77.5	literature	Kraemer et al. 2015	DOI: 10.1038/sdata.2015.35
1999	37.77	-88.23	literature	Kraemer et al. 2015	DOI: 10.1038/sdata.2015.35
1999	37.88	-78.94	literature	Kraemer et al. 2015	DOI: 10.1038/sdata.2015.35
1999	38.31	-85.91	literature	Kraemer et al. 2015	DOI: 10.1038/sdata.2015.35
1999	38.4	-87.24	literature	Kraemer et al. 2015	DOI: 10.1038/sdata.2015.35
1999	38.54	-86.5	literature	Kraemer et al. 2015	DOI: 10.1038/sdata.2015.35
1999	38.72	-88.09	literature	Kraemer et al. 2015	DOI: 10.1038/sdata.2015.35
1999	38.9	-77.02	literature	Kraemer et al. 2015	DOI: 10.1038/sdata.2015.35
1999	38.92	-76.92	literature	Kraemer et al. 2015	DOI: 10.1038/sdata.2015.35
1999	39.14	-77.2	literature	Kraemer et al. 2015	DOI: 10.1038/sdata.2015.35
1999	39.8	-74.97	literature	Kraemer et al. 2015	DOI: 10.1038/sdata.2015.35
1999	39.91	-74.31	literature	Kraemer et al. 2015	DOI: 10.1038/sdata.2015.35
1999	40.43	-74.42	literature	Kraemer et al. 2015	DOI: 10.1038/sdata.2015.35
1999	40.65	-74.31	literature	Kraemer et al. 2015	DOI: 10.1038/sdata.2015.35
1999	40.74	-74.06	literature	Kraemer et al. 2015	DOI: 10.1038/sdata.2015.35
1999	40.78	-74.25	literature	Kraemer et al. 2015	DOI: 10.1038/sdata.2015.35
2000	39	-76.61	literature	Kraemer et al. 2015	DOI: 10.1038/sdata.2015.35
2000	39	-85.64	literature	Kraemer et al. 2015	DOI: 10.1038/sdata.2015.35
2000	26.65	-81.65	literature	Kraemer et al. 2015	DOI: 10.1038/sdata.2015.35
2000	26.74	-81.51	literature	Kraemer et al. 2015	DOI: 10.1038/sdata.2015.35
2000	27.21	-81.73	literature	Kraemer et al. 2015	DOI: 10.1038/sdata.2015.35
2000	27.52	-82.58	literature	Kraemer et al. 2015	DOI: 10.1038/sdata.2015.35
2000	27.9	-81.84	literature	Kraemer et al. 2015	DOI: 10.1038/sdata.2015.35
2000	27.95	-82.46	literature	Kraemer et al. 2015	DOI: 10.1038/sdata.2015.35
2000	28.64	-82.48	literature	Kraemer et al. 2015	DOI: 10.1038/sdata.2015.35
2000	32.65	-83.45	literature	Kraemer et al. 2015	DOI: 10.1038/sdata.2015.35
2000	33.94	-84.2	literature	Kraemer et al. 2015	DOI: 10.1038/sdata.2015.35
2000	34.33	-96.66	literature	Kraemer et al. 2015	DOI: 10.1038/sdata.2015.35
2000	34.38	-96.04	literature	Kraemer et al. 2015	DOI: 10.1038/sdata.2015.35
2000	34.42	-95.37	literature	Kraemer et al. 2015	DOI: 10.1038/sdata.2015.35
2000	34.59	-96.29	literature	Kraemer et al. 2015	DOI: 10.1038/sdata.2015.35
2000	34.71	-97.31	literature	Kraemer et al. 2015	DOI: 10.1038/sdata.2015.35
2000	34.74	-96.68	literature	Kraemer et al. 2015	DOI: 10.1038/sdata.2015.35
2000	34.88	-95.25	literature	Kraemer et al. 2015	DOI: 10.1038/sdata.2015.35
2000	34.9	-94.7	literature	Kraemer et al. 2015	DOI: 10.1038/sdata.2015.35
2000	34.92	-83.74	literature	Kraemer et al. 2015	DOI: 10.1038/sdata.2015.35
2000	34.95	-83.76	literature	Kraemer et al. 2015	DOI: 10.1038/sdata.2015.35
2000	35.23	-95.11	literature	Kraemer et al. 2015	DOI: 10.1038/sdata.2015.35
2000	35.54	-97.98	literature	Kraemer et al. 2015	DOI: 10.1038/sdata.2015.35
2000	35.82	-83.25	literature	Kraemer et al. 2015	DOI: 10.1038/sdata.2015.35
2000	35.88	-98.43	literature	Kraemer et al. 2015	DOI: 10.1038/sdata.2015.35
2000	35.95	-97.94	literature	Kraemer et al. 2015	DOI: 10.1038/sdata.2015.35
2000	36.31	-98.53	literature	Kraemer et al. 2015	DOI: 10.1038/sdata.2015.35
2000	36.73	-98.32	literature	Kraemer et al. 2015	DOI: 10.1038/sdata.2015.35
2000	36.77	-98.86	literature	Kraemer et al. 2015	DOI: 10.1038/sdata.2015.35
2000	36.79	-97.78	literature	Kraemer et al. 2015	DOI: 10.1038/sdata.2015.35
2000	36.82	-97.14	literature	Kraemer et al. 2015	DOI: 10.1038/sdata.2015.35
2000	36.89	-76.25	literature	Kraemer et al. 2015	DOI: 10.1038/sdata.2015.35
2000	37.14	-76.36	literature	Kraemer et al. 2015	DOI: 10.1038/sdata.2015.35
2000	37.38	-77.59	literature	Kraemer et al. 2015	DOI: 10.1038/sdata.2015.35
2000	37.42	-88.56	literature	Kraemer et al. 2015	DOI: 10.1038/sdata.2015.35
2000	37.56	-80.55	literature	Kraemer et al. 2015	DOI: 10.1038/sdata.2015.35
2000	37.76	-88.54	literature	Kraemer et al. 2015	DOI: 10.1038/sdata.2015.35
2000	38.08	-89.37	literature	Kraemer et al. 2015	DOI: 10.1038/sdata.2015.35
2000	38.09	-88.18	literature	Kraemer et al. 2015	DOI: 10.1038/sdata.2015.35
2000	38.09	-88.54	literature	Kraemer et al. 2015	DOI: 10.1038/sdata.2015.35
2000	38.13	-75.71	literature	Kraemer et al. 2015	DOI: 10.1038/sdata.2015.35
2000	38.19	-86.12	literature	Kraemer et al. 2015	DOI: 10.1038/sdata.2015.35
2000	38.22	-75.37	literature	Kraemer et al. 2015	DOI: 10.1038/sdata.2015.35
2000	38.3	-76.61	literature	Kraemer et al. 2015	DOI: 10.1038/sdata.2015.35
2000	38.38	-75.62	literature	Kraemer et al. 2015	DOI: 10.1038/sdata.2015.35
2000	38.55	-76.57	literature	Kraemer et al. 2015	DOI: 10.1038/sdata.2015.35
2000	38.62	-90.16	literature	Kraemer et al. 2015	DOI: 10.1038/sdata.2015.35
2000	38.68	-85.76	literature	Kraemer et al. 2015	DOI: 10.1038/sdata.2015.35
2000	38.79	-85.45	literature	Kraemer et al. 2015	DOI: 10.1038/sdata.2015.35
2000	38.83	-76.85	literature	Kraemer et al. 2015	DOI: 10.1038/sdata.2015.35
2000	38.83	-85.04	literature	Kraemer et al. 2015	DOI: 10.1038/sdata.2015.35
2000	38.95	-84.96	literature	Kraemer et al. 2015	DOI: 10.1038/sdata.2015.35
2000	39.04	-84.15	literature	Kraemer et al. 2015	DOI: 10.1038/sdata.2015.35
2000	39.08	-76.01	literature	Kraemer et al. 2015	DOI: 10.1038/sdata.2015.35
2000	39.09	-87.43	literature	Kraemer et al. 2015	DOI: 10.1038/sdata.2015.35
2000	39.16	-74.81	literature	Kraemer et al. 2015	DOI: 10.1038/sdata.2015.35
2000	39.25	-76.93	literature	Kraemer et al. 2015	DOI: 10.1038/sdata.2015.35
2000	39.26	-76.01	literature	Kraemer et al. 2015	DOI: 10.1038/sdata.2015.35
2000	39.31	-86.85	literature	Kraemer et al. 2015	DOI: 10.1038/sdata.2015.35
2000	39.47	-76.65	literature	Kraemer et al. 2015	DOI: 10.1038/sdata.2015.35
2000	39.47	-77.4	literature	Kraemer et al. 2015	DOI: 10.1038/sdata.2015.35
2000	39.56	-77.03	literature	Kraemer et al. 2015	DOI: 10.1038/sdata.2015.35
2000	39.58	-75.94	literature	Kraemer et al. 2015	DOI: 10.1038/sdata.2015.35
2000	39.6	-77.81	literature	Kraemer et al. 2015	DOI: 10.1038/sdata.2015.35
2000	39.95	-75.16	literature	Kraemer et al. 2015	DOI: 10.1038/sdata.2015.35
2000	40.02	-75.21	literature	Kraemer et al. 2015	DOI: 10.1038/sdata.2015.35
2000	40.07	-89.2	literature	Kraemer et al. 2015	DOI: 10.1038/sdata.2015.35
2000	40.58	-74.15	literature	Kraemer et al. 2015	DOI: 10.1038/sdata.2015.35
2000	40.65	-73.95	literature	Kraemer et al. 2015	DOI: 10.1038/sdata.2015.35
2000	40.71	-73.82	literature	Kraemer et al. 2015	DOI: 10.1038/sdata.2015.35
2000	40.78	-96.68	literature	Kraemer et al. 2015	DOI: 10.1038/sdata.2015.35
2000	40.8	-73.95	literature	Kraemer et al. 2015	DOI: 10.1038/sdata.2015.35
2000	40.81	-96.78	literature	Kraemer et al. 2015	DOI: 10.1038/sdata.2015.35
2000	40.86	-73.86	literature	Kraemer et al. 2015	DOI: 10.1038/sdata.2015.35
2000	41.4	-74.31	literature	Kraemer et al. 2015	DOI: 10.1038/sdata.2015.35
2001	26.35	-80.09	literature	Kraemer et al. 2015	DOI: 10.1038/sdata.2015.35
2001	26.71	-80.06	literature	Kraemer et al. 2015	DOI: 10.1038/sdata.2015.35
2001	26.71	-80.06	literature	Kraemer et al. 2015	DOI: 10.1038/sdata.2015.35
2001	26.82	-80.66	literature	Kraemer et al. 2015	DOI: 10.1038/sdata.2015.35
2001	27.65	-80.39	literature	Kraemer et al. 2015	DOI: 10.1038/sdata.2015.35
2001	28.64	-82.48	literature	Kraemer et al. 2015	DOI: 10.1038/sdata.2015.35
2001	30.8	-85.38	literature	Kraemer et al. 2015	DOI: 10.1038/sdata.2015.35
2001	33.17	-92.59	literature	Kraemer et al. 2015	DOI: 10.1038/sdata.2015.35
2001	33.19	-91.76	literature	Kraemer et al. 2015	DOI: 10.1038/sdata.2015.35
2001	33.2	-117.24	literature	Kraemer et al. 2015	DOI: 10.1038/sdata.2015.35
2001	33.252454	-117.25	literature	Kraemer et al. 2015	DOI: 10.1038/sdata.2015.35
2001	33.583171	-117.916667	literature	Kraemer et al. 2015	DOI: 10.1038/sdata.2015.35
2001	33.63	-117.92	literature	Kraemer et al. 2015	DOI: 10.1038/sdata.2015.35
2001	33.75	-118.27	literature	Kraemer et al. 2015	DOI: 10.1038/sdata.2015.35
2001	33.76	-117.98	literature	Kraemer et al. 2015	DOI: 10.1038/sdata.2015.35
2001	33.77	-118.2	literature	Kraemer et al. 2015	DOI: 10.1038/sdata.2015.35
2001	33.78	-118.29	literature	Kraemer et al. 2015	DOI: 10.1038/sdata.2015.35
2001	33.789088	-117.916667	literature	Kraemer et al. 2015	DOI: 10.1038/sdata.2015.35
2001	33.84	-91.25	literature	Kraemer et al. 2015	DOI: 10.1038/sdata.2015.35
2001	33.916604	-117.916667	literature	Kraemer et al. 2015	DOI: 10.1038/sdata.2015.35
2001	33.92	-117.89	literature	Kraemer et al. 2015	DOI: 10.1038/sdata.2015.35
2001	33.98	-117.91	literature	Kraemer et al. 2015	DOI: 10.1038/sdata.2015.35
2001	34.01	-117.7	literature	Kraemer et al. 2015	DOI: 10.1038/sdata.2015.35
2001	34.06	-118.01	literature	Kraemer et al. 2015	DOI: 10.1038/sdata.2015.35
2001	34.06	-118.13	literature	Kraemer et al. 2015	DOI: 10.1038/sdata.2015.35
2001	34.083129	-118.083333	literature	Kraemer et al. 2015	DOI: 10.1038/sdata.2015.35
2001	34.083311	-118.083333	literature	Kraemer et al. 2015	DOI: 10.1038/sdata.2015.35
2001	34.083586	-118.25	literature	Kraemer et al. 2015	DOI: 10.1038/sdata.2015.35
2001	34.08771	-117.916667	literature	Kraemer et al. 2015	DOI: 10.1038/sdata.2015.35
2001	34.088792	-117.75	literature	Kraemer et al. 2015	DOI: 10.1038/sdata.2015.35
2001	34.09	-118.07	literature	Kraemer et al. 2015	DOI: 10.1038/sdata.2015.35
2001	34.09	-118.13	literature	Kraemer et al. 2015	DOI: 10.1038/sdata.2015.35
2001	34.44	-90.84	literature	Kraemer et al. 2015	DOI: 10.1038/sdata.2015.35
2001	34.65	-92.67	literature	Kraemer et al. 2015	DOI: 10.1038/sdata.2015.35
2001	35.49	-83.32	literature	Kraemer et al. 2015	DOI: 10.1038/sdata.2015.35
2001	35.51	-83.3	literature	Kraemer et al. 2015	DOI: 10.1038/sdata.2015.35
2001	35.98	-94.21	literature	Kraemer et al. 2015	DOI: 10.1038/sdata.2015.35
2001	36.69	-77.54	literature	Kraemer et al. 2015	DOI: 10.1038/sdata.2015.35
2001	36.73	-77.11	literature	Kraemer et al. 2015	DOI: 10.1038/sdata.2015.35
2001	37.083324	-121.583333	literature	Kraemer et al. 2015	DOI: 10.1038/sdata.2015.35
2001	37.086981	-121.583333	literature	Kraemer et al. 2015	DOI: 10.1038/sdata.2015.35
2001	37.09	-121.6	literature	Kraemer et al. 2015	DOI: 10.1038/sdata.2015.35
2001	37.2	-77.4	literature	Kraemer et al. 2015	DOI: 10.1038/sdata.2015.35
2001	37.26	-77.41	literature	Kraemer et al. 2015	DOI: 10.1038/sdata.2015.35
2001	37.54	-77.41	literature	Kraemer et al. 2015	DOI: 10.1038/sdata.2015.35
2001	37.66	-122.42	literature	Kraemer et al. 2015	DOI: 10.1038/sdata.2015.35
2001	37.76	-77.5	literature	Kraemer et al. 2015	DOI: 10.1038/sdata.2015.35
2001	38.03	-77.35	literature	Kraemer et al. 2015	DOI: 10.1038/sdata.2015.35
2001	38.07	-78.89	literature	Kraemer et al. 2015	DOI: 10.1038/sdata.2015.35
2001	38.08333	-121.25	literature	Kraemer et al. 2015	DOI: 10.1038/sdata.2015.35
2001	38.13	-121.28	literature	Kraemer et al. 2015	DOI: 10.1038/sdata.2015.35
2001	38.29	-77.47	literature	Kraemer et al. 2015	DOI: 10.1038/sdata.2015.35
2001	38.42	-78.28	literature	Kraemer et al. 2015	DOI: 10.1038/sdata.2015.35
2001	38.65	-88.92	literature	Kraemer et al. 2015	DOI: 10.1038/sdata.2015.35
2001	38.78	-97.64	literature	Kraemer et al. 2015	DOI: 10.1038/sdata.2015.35
2001	38.82	-77.09	literature	Kraemer et al. 2015	DOI: 10.1038/sdata.2015.35
2001	38.84	-77.28	literature	Kraemer et al. 2015	DOI: 10.1038/sdata.2015.35
2001	38.88	-77.1	literature	Kraemer et al. 2015	DOI: 10.1038/sdata.2015.35
2001	38.88	-94.82	literature	Kraemer et al. 2015	DOI: 10.1038/sdata.2015.35
2001	39.04	-95.75	literature	Kraemer et al. 2015	DOI: 10.1038/sdata.2015.35
2001	39.09	-77.64	literature	Kraemer et al. 2015	DOI: 10.1038/sdata.2015.35
2001	39.23	-89.48	literature	Kraemer et al. 2015	DOI: 10.1038/sdata.2015.35
2001	39.29	-76.62	literature	Kraemer et al. 2015	DOI: 10.1038/sdata.2015.35
2001	39.44	-84.57	literature	Kraemer et al. 2015	DOI: 10.1038/sdata.2015.35
2001	39.62	-78.7	literature	Kraemer et al. 2015	DOI: 10.1038/sdata.2015.35
2001	39.76	-89.66	literature	Kraemer et al. 2015	DOI: 10.1038/sdata.2015.35
2002	24.69	-81.36	literature	Kraemer et al. 2015	DOI: 10.1038/sdata.2015.35
2002	29.66	-82.34	literature	Kraemer et al. 2015	DOI: 10.1038/sdata.2015.35
2002	33.916604	-117.916667	literature	Kraemer et al. 2015	DOI: 10.1038/sdata.2015.35
2002	33.98	-117.91	literature	Kraemer et al. 2015	DOI: 10.1038/sdata.2015.35
2002	34.01	-117.7	literature	Kraemer et al. 2015	DOI: 10.1038/sdata.2015.35
2002	34.06	-118.13	literature	Kraemer et al. 2015	DOI: 10.1038/sdata.2015.35
2002	34.083311	-118.083333	literature	Kraemer et al. 2015	DOI: 10.1038/sdata.2015.35
2002	34.088792	-117.75	literature	Kraemer et al. 2015	DOI: 10.1038/sdata.2015.35
2002	36.61	-82.18	literature	Kraemer et al. 2015	DOI: 10.1038/sdata.2015.35
2002	36.68	-78.36	literature	Kraemer et al. 2015	DOI: 10.1038/sdata.2015.35
2002	36.68	-80.28	literature	Kraemer et al. 2015	DOI: 10.1038/sdata.2015.35
2002	36.99	-79.88	literature	Kraemer et al. 2015	DOI: 10.1038/sdata.2015.35
2002	37.06	-80.71	literature	Kraemer et al. 2015	DOI: 10.1038/sdata.2015.35
2002	37.18	-80.39	literature	Kraemer et al. 2015	DOI: 10.1038/sdata.2015.35
2002	37.19	-77.23	literature	Kraemer et al. 2015	DOI: 10.1038/sdata.2015.35
2002	37.29	-77.29	literature	Kraemer et al. 2015	DOI: 10.1038/sdata.2015.35
2002	37.29	-80.06	literature	Kraemer et al. 2015	DOI: 10.1038/sdata.2015.35
2002	37.32	-80.7	literature	Kraemer et al. 2015	DOI: 10.1038/sdata.2015.35
2002	37.38	-75.92	literature	Kraemer et al. 2015	DOI: 10.1038/sdata.2015.35
2002	37.4	-79.19	literature	Kraemer et al. 2015	DOI: 10.1038/sdata.2015.35
2002	37.72	-77.92	literature	Kraemer et al. 2015	DOI: 10.1038/sdata.2015.35
2002	38.42	-77.46	literature	Kraemer et al. 2015	DOI: 10.1038/sdata.2015.35
2002	38.74	-77.81	literature	Kraemer et al. 2015	DOI: 10.1038/sdata.2015.35
2002	39.45	-81.5	literature	Kraemer et al. 2015	DOI: 10.1038/sdata.2015.35
2002	39.75	-84.29	literature	Kraemer et al. 2015	DOI: 10.1038/sdata.2015.35
2002	39.86	-88.97	literature	Kraemer et al. 2015	DOI: 10.1038/sdata.2015.35
2002	40.95	-74.07	literature	Kraemer et al. 2015	DOI: 10.1038/sdata.2015.35
2002	41.3	-82.15	literature	Kraemer et al. 2015	DOI: 10.1038/sdata.2015.35
2002	41.42	-81.65	literature	Kraemer et al. 2015	DOI: 10.1038/sdata.2015.35
2003	27.59	-80.37	literature	Kraemer et al. 2015	DOI: 10.1038/sdata.2015.35
2003	29.66	-82.34	literature	Kraemer et al. 2015	DOI: 10.1038/sdata.2015.35
2003	35.27	-99.68	literature	Kraemer et al. 2015	DOI: 10.1038/sdata.2015.35
2003	35.29	-98.99	literature	Kraemer et al. 2015	DOI: 10.1038/sdata.2015.35
2003	35.62	-83.8	literature	Kraemer et al. 2015	DOI: 10.1038/sdata.2015.35
2003	35.79	-78.65	literature	Kraemer et al. 2015	DOI: 10.1038/sdata.2015.35
2003	35.79	-78.65	literature	Kraemer et al. 2015	DOI: 10.1038/sdata.2015.35
2003	36.77	-78.93	literature	Kraemer et al. 2015	DOI: 10.1038/sdata.2015.35
2003	36.92	-77.26	literature	Kraemer et al. 2015	DOI: 10.1038/sdata.2015.35
2003	37.23	-78.45	literature	Kraemer et al. 2015	DOI: 10.1038/sdata.2015.35
2003	37.56	-79.81	literature	Kraemer et al. 2015	DOI: 10.1038/sdata.2015.35
2003	37.71	-77.09	literature	Kraemer et al. 2015	DOI: 10.1038/sdata.2015.35
2003	38.04	-78.49	literature	Kraemer et al. 2015	DOI: 10.1038/sdata.2015.35
2003	38.62	-90.16	literature	Kraemer et al. 2015	DOI: 10.1038/sdata.2015.35
2003	38.85	-77.3	literature	Kraemer et al. 2015	DOI: 10.1038/sdata.2015.35
2003	39.43	-84.16	literature	Kraemer et al. 2015	DOI: 10.1038/sdata.2015.35
2003	41.01	-80.78	literature	Kraemer et al. 2015	DOI: 10.1038/sdata.2015.35
2004	26.46	-80.08	literature	Kraemer et al. 2015	DOI: 10.1038/sdata.2015.35
2004	29.84	-99.83	literature	Kraemer et al. 2015	DOI: 10.1038/sdata.2015.35
2004	30.65	-97.6	literature	Kraemer et al. 2015	DOI: 10.1038/sdata.2015.35
2004	30.67	-96.3	literature	Kraemer et al. 2015	DOI: 10.1038/sdata.2015.35
2004	30.78	-89.58	literature	Kraemer et al. 2015	DOI: 10.1038/sdata.2015.35
2004	30.8	-89.11	literature	Kraemer et al. 2015	DOI: 10.1038/sdata.2015.35
2004	31.16	-90.1	literature	Kraemer et al. 2015	DOI: 10.1038/sdata.2015.35
2004	31.17	-91.31	literature	Kraemer et al. 2015	DOI: 10.1038/sdata.2015.35
2004	31.18	-88.98	literature	Kraemer et al. 2015	DOI: 10.1038/sdata.2015.35
2004	31.24	-89.82	literature	Kraemer et al. 2015	DOI: 10.1038/sdata.2015.35
2004	31.48	-90.9	literature	Kraemer et al. 2015	DOI: 10.1038/sdata.2015.35
2004	31.54	-90.45	literature	Kraemer et al. 2015	DOI: 10.1038/sdata.2015.35
2004	31.74	-91.04	literature	Kraemer et al. 2015	DOI: 10.1038/sdata.2015.35
2004	31.98	-90.91	literature	Kraemer et al. 2015	DOI: 10.1038/sdata.2015.35
2004	32.3	-99.89	literature	Kraemer et al. 2015	DOI: 10.1038/sdata.2015.35
2004	32.48	-85.01	literature	Kraemer et al. 2015	DOI: 10.1038/sdata.2015.35
2004	32.61	-85.48	literature	Kraemer et al. 2015	DOI: 10.1038/sdata.2015.35
2004	32.61	-85.49	literature	Kraemer et al. 2015	DOI: 10.1038/sdata.2015.35
2004	32.64	-90.03	literature	Kraemer et al. 2015	DOI: 10.1038/sdata.2015.35
2004	32.74	-100.41	literature	Kraemer et al. 2015	DOI: 10.1038/sdata.2015.35
2004	32.75	-90.98	literature	Kraemer et al. 2015	DOI: 10.1038/sdata.2015.35
2004	32.76	-89.52	literature	Kraemer et al. 2015	DOI: 10.1038/sdata.2015.35
2004	32.78	-90.39	literature	Kraemer et al. 2015	DOI: 10.1038/sdata.2015.35
2004	32.89	-90.81	literature	Kraemer et al. 2015	DOI: 10.1038/sdata.2015.35
2004	33.09	-89.58	literature	Kraemer et al. 2015	DOI: 10.1038/sdata.2015.35
2004	33.13	-90.52	literature	Kraemer et al. 2015	DOI: 10.1038/sdata.2015.35
2004	33.19	-96.56	literature	Kraemer et al. 2015	DOI: 10.1038/sdata.2015.35
2004	33.21	-97.11	literature	Kraemer et al. 2015	DOI: 10.1038/sdata.2015.35
2004	33.35	-89.25	literature	Kraemer et al. 2015	DOI: 10.1038/sdata.2015.35
2004	33.55	-90.3	literature	Kraemer et al. 2015	DOI: 10.1038/sdata.2015.35
2004	33.61	-90.59	literature	Kraemer et al. 2015	DOI: 10.1038/sdata.2015.35
2004	33.62	-89.28	literature	Kraemer et al. 2015	DOI: 10.1038/sdata.2015.35
2004	33.66	-88.77	literature	Kraemer et al. 2015	DOI: 10.1038/sdata.2015.35
2004	33.8	-90.88	literature	Kraemer et al. 2015	DOI: 10.1038/sdata.2015.35
2004	33.94	-89.33	literature	Kraemer et al. 2015	DOI: 10.1038/sdata.2015.35
2004	33.95	-90.18	literature	Kraemer et al. 2015	DOI: 10.1038/sdata.2015.35
2004	34.23	-90.6	literature	Kraemer et al. 2015	DOI: 10.1038/sdata.2015.35
2004	34.26	-90.29	literature	Kraemer et al. 2015	DOI: 10.1038/sdata.2015.35
2004	34.28	-88.35	literature	Kraemer et al. 2015	DOI: 10.1038/sdata.2015.35
2004	34.36	-89.48	literature	Kraemer et al. 2015	DOI: 10.1038/sdata.2015.35
2004	34.37	-89.95	literature	Kraemer et al. 2015	DOI: 10.1038/sdata.2015.35
2004	34.5	-89	literature	Kraemer et al. 2015	DOI: 10.1038/sdata.2015.35
2004	34.66	-89.94	literature	Kraemer et al. 2015	DOI: 10.1038/sdata.2015.35
2004	34.66	-90.37	literature	Kraemer et al. 2015	DOI: 10.1038/sdata.2015.35
2004	34.77	-89.5	literature	Kraemer et al. 2015	DOI: 10.1038/sdata.2015.35
2004	34.78	-88.9	literature	Kraemer et al. 2015	DOI: 10.1038/sdata.2015.35
2004	34.82	-89.18	literature	Kraemer et al. 2015	DOI: 10.1038/sdata.2015.35
2004	34.97	-101.9	literature	Kraemer et al. 2015	DOI: 10.1038/sdata.2015.35
2004	35.4	-101.89	literature	Kraemer et al. 2015	DOI: 10.1038/sdata.2015.35
2004	35.64	-99	literature	Kraemer et al. 2015	DOI: 10.1038/sdata.2015.35
2004	35.69	-99.69	literature	Kraemer et al. 2015	DOI: 10.1038/sdata.2015.35
2004	35.99	-99.01	literature	Kraemer et al. 2015	DOI: 10.1038/sdata.2015.35
2004	36.22	-99.75	literature	Kraemer et al. 2015	DOI: 10.1038/sdata.2015.35
2004	36.42	-99.26	literature	Kraemer et al. 2015	DOI: 10.1038/sdata.2015.35
2004	36.74	-101.49	literature	Kraemer et al. 2015	DOI: 10.1038/sdata.2015.35
2004	36.79	-99.66	literature	Kraemer et al. 2015	DOI: 10.1038/sdata.2015.35
2004	37.549404	-77.91286	observation	Global Biodiversity Information Facility	https://www.gbif.org/dataset, DOI: 10.15468/7apj8n
2004	38.04	-84.51	literature	Kraemer et al. 2015	DOI: 10.1038/sdata.2015.35
2004	38.27	-77.16	literature	Kraemer et al. 2015	DOI: 10.1038/sdata.2015.35
2004	38.49	-77.96	literature	Kraemer et al. 2015	DOI: 10.1038/sdata.2015.35
2004	38.76	-88.49	literature	Kraemer et al. 2015	DOI: 10.1038/sdata.2015.35
2004	39.99	-91.2	literature	Kraemer et al. 2015	DOI: 10.1038/sdata.2015.35
2004	40.09	-104.81	literature	Kraemer et al. 2015	DOI: 10.1038/sdata.2015.35
2004	41.69	-81.23	literature	Kraemer et al. 2015	DOI: 10.1038/sdata.2015.35
2005	28	-82.4	literature	Kraemer et al. 2015	DOI: 10.1038/sdata.2015.35
2005	25.91	-97.5	literature	Kraemer et al. 2015	DOI: 10.1038/sdata.2015.35
2005	26.7	-81.8	literature	Kraemer et al. 2015	DOI: 10.1038/sdata.2015.35
2005	27.64	-80.4	literature	Kraemer et al. 2015	DOI: 10.1038/sdata.2015.35
2005	31.18	-90.8	literature	Kraemer et al. 2015	DOI: 10.1038/sdata.2015.35
2005	32.42	-104.23	literature	Kraemer et al. 2015	DOI: 10.1038/sdata.2015.35
2005	32.48	-104.3	literature	Kraemer et al. 2015	DOI: 10.1038/sdata.2015.35
2005	32.61	-85.48	literature	Kraemer et al. 2015	DOI: 10.1038/sdata.2015.35
2005	33.8	-84.4	literature	Kraemer et al. 2015	DOI: 10.1038/sdata.2015.35
2005	36.89	-76.73	literature	Kraemer et al. 2015	DOI: 10.1038/sdata.2015.35
2005	37.51	-77.33	literature	Kraemer et al. 2015	DOI: 10.1038/sdata.2015.35
2005	37.79	-78.89	literature	Kraemer et al. 2015	DOI: 10.1038/sdata.2015.35
2005	37.84	-78.28	literature	Kraemer et al. 2015	DOI: 10.1038/sdata.2015.35
2005	38.58	-78.88	literature	Kraemer et al. 2015	DOI: 10.1038/sdata.2015.35
2005	38.75	-77.47	literature	Kraemer et al. 2015	DOI: 10.1038/sdata.2015.35
2005	38.91	-77.24	literature	Kraemer et al. 2015	DOI: 10.1038/sdata.2015.35
2005	39.08	-77.65	literature	Kraemer et al. 2015	DOI: 10.1038/sdata.2015.35
2005	39.17	-86.53	literature	Kraemer et al. 2015	DOI: 10.1038/sdata.2015.35
2005	39.33	-82.04	literature	Kraemer et al. 2015	DOI: 10.1038/sdata.2015.35
2005	40.77	-80.78	literature	Kraemer et al. 2015	DOI: 10.1038/sdata.2015.35
2006	39	-89.03	literature	Kraemer et al. 2015	DOI: 10.1038/sdata.2015.35
2006	27.380775	-80.44337	observation	Global Biodiversity Information Facility	https://www.gbif.org/dataset, DOI: 10.15468/7apj8n
2006	27.700638	-80.57481	observation	Global Biodiversity Information Facility	https://www.gbif.org/dataset, DOI: 10.15468/7apj8n
2006	27.700638	-80.57481	observation	Global Biodiversity Information Facility	https://www.gbif.org/dataset, DOI: 10.15468/7apj8n
2006	27.98	-82.46	literature	Kraemer et al. 2015	DOI: 10.1038/sdata.2015.35
2006	27.99	-82.41	literature	Kraemer et al. 2015	DOI: 10.1038/sdata.2015.35
2006	28.22	-82.72	literature	Kraemer et al. 2015	DOI: 10.1038/sdata.2015.35
2006	28.764112	-81.71228	observation	Global Biodiversity Information Facility	https://www.gbif.org/dataset, DOI: 10.15468/7apj8n
2006	29.857273	-95.393036	observation	Global Biodiversity Information Facility	https://www.gbif.org/dataset, DOI: 10.15468/7apj8n
2006	29.857273	-95.393036	observation	Global Biodiversity Information Facility	https://www.gbif.org/dataset, DOI: 10.15468/7apj8n
2006	30.2847	-97.735017	observation	iNaturalist	https://www.inaturalist.org/observations
2006	33.790035	-84.46818	observation	Global Biodiversity Information Facility	https://www.gbif.org/dataset, DOI: 10.15468/7apj8n
2006	35.159187	-85.20229	observation	Global Biodiversity Information Facility	https://www.gbif.org/dataset, DOI: 10.15468/7apj8n
2006	38.85	-77.32	literature	Kraemer et al. 2015	DOI: 10.1038/sdata.2015.35
2006	39.06	-88.59	literature	Kraemer et al. 2015	DOI: 10.1038/sdata.2015.35
2006	40.49	-88.85	literature	Kraemer et al. 2015	DOI: 10.1038/sdata.2015.35
2007	29.448671	-98.52015	observation	Global Biodiversity Information Facility	https://www.gbif.org/dataset, DOI: 10.15468/7apj8n
2007	29.857273	-95.393036	observation	Global Biodiversity Information Facility	https://www.gbif.org/dataset, DOI: 10.15468/7apj8n
2007	29.857273	-95.393036	observation	Global Biodiversity Information Facility	https://www.gbif.org/dataset, DOI: 10.15468/7apj8n
2007	36.367302	-90.4187	observation	Global Biodiversity Information Facility	https://www.gbif.org/dataset, DOI: 10.15468/7apj8n
2007	37.19	-95.74	literature	Kraemer et al. 2015	DOI: 10.1038/sdata.2015.35
2007	37.45	-96.24	literature	Kraemer et al. 2015	DOI: 10.1038/sdata.2015.35
2007	37.55	-95.3	literature	Kraemer et al. 2015	DOI: 10.1038/sdata.2015.35
2007	37.56	-95.74	literature	Kraemer et al. 2015	DOI: 10.1038/sdata.2015.35
2007	37.78	-75.65	literature	Kraemer et al. 2015	DOI: 10.1038/sdata.2015.35
2007	38.43195	-88.43213	observation	Global Biodiversity Information Facility	https://www.gbif.org/dataset, DOI: 10.15468/7apj8n
2007	38.77	-77.45	literature	Kraemer et al. 2015	DOI: 10.1038/sdata.2015.35
2007	38.993374	-76.56051	observation	Global Biodiversity Information Facility	https://www.gbif.org/dataset, DOI: 10.15468/7apj8n
2007	39.08113	-77.638855	observation	Global Biodiversity Information Facility	https://www.gbif.org/dataset, DOI: 10.15468/7apj8n
2007	40.03	-89.81	literature	Kraemer et al. 2015	DOI: 10.1038/sdata.2015.35
2008	29.448671	-98.52015	observation	Global Biodiversity Information Facility	https://www.gbif.org/dataset, DOI: 10.15468/7apj8n
2008	29.5033	-90.03623	observation	Global Biodiversity Information Facility	https://www.gbif.org/dataset, DOI: 10.15468/7apj8n
2008	32.604065	-85.35305	observation	Global Biodiversity Information Facility	https://www.gbif.org/dataset, DOI: 10.15468/7apj8n
2008	33.699318	-84.765945	observation	Global Biodiversity Information Facility	https://www.gbif.org/dataset, DOI: 10.15468/7apj8n
2008	36.34	-94.25	literature	Kraemer et al. 2015	DOI: 10.1038/sdata.2015.35
2008	36.62468	-96.40839	observation	Global Biodiversity Information Facility	https://www.gbif.org/dataset, DOI: 10.15468/7apj8n
2008	36.62468	-96.40839	observation	Global Biodiversity Information Facility	https://www.gbif.org/dataset, DOI: 10.15468/7apj8n
2008	37.13	-80.56	literature	Kraemer et al. 2015	DOI: 10.1038/sdata.2015.35
2008	38.883907	-94.82233	observation	Global Biodiversity Information Facility	https://www.gbif.org/dataset, DOI: 10.15468/7apj8n
2008	39.575916	-75.644135	observation	Global Biodiversity Information Facility	https://www.gbif.org/dataset, DOI: 10.15468/7apj8n
2008	39.802353	-74.96125	observation	Global Biodiversity Information Facility	https://www.gbif.org/dataset, DOI: 10.15468/7apj8n
2008	40.13	-89.37	literature	Kraemer et al. 2015	DOI: 10.1038/sdata.2015.35
2009	36.15	-95.99	literature	Kraemer et al. 2015	DOI: 10.1038/sdata.2015.35
2009	36.62468	-96.40839	observation	Global Biodiversity Information Facility	https://www.gbif.org/dataset, DOI: 10.15468/7apj8n
2009	37.36	-77.07	literature	Kraemer et al. 2015	DOI: 10.1038/sdata.2015.35
2009	39.91667	-75.39879	observation	Global Biodiversity Information Facility	https://www.gbif.org/dataset, DOI: 10.15468/7apj8n
2009	40.2825	-74.70373	observation	Global Biodiversity Information Facility	https://www.gbif.org/dataset, DOI: 10.15468/7apj8n
2009	40.2825	-74.70373	observation	Global Biodiversity Information Facility	https://www.gbif.org/dataset, DOI: 10.15468/7apj8n
2010	29.595907	-96.50839	observation	Global Biodiversity Information Facility	https://www.gbif.org/dataset, DOI: 10.15468/7apj8n
2010	35.536388	-82.693062	observation	iNaturalist	https://www.inaturalist.org/observations
2010	37.11	-76.9	literature	Kraemer et al. 2015	DOI: 10.1038/sdata.2015.35
2010	38.511257	-78.876305	observation	Global Biodiversity Information Facility	https://www.gbif.org/dataset, DOI: 10.15468/7apj8n
2011	30.45931	-84.2778	observation	Global Biodiversity Information Facility	https://www.gbif.org/dataset, DOI: 10.15468/7apj8n
2011	34.083311	-118.083333	literature	Kraemer et al. 2015	DOI: 10.1038/sdata.2015.35
2011	34.08771	-117.916667	literature	Kraemer et al. 2015	DOI: 10.1038/sdata.2015.35
2011	36.16913	-86.78479	observation	Global Biodiversity Information Facility	https://www.gbif.org/dataset, DOI: 10.15468/7apj8n
2011	36.62468	-96.40839	observation	Global Biodiversity Information Facility	https://www.gbif.org/dataset, DOI: 10.15468/7apj8n
2011	38.511257	-78.876305	observation	Global Biodiversity Information Facility	https://www.gbif.org/dataset, DOI: 10.15468/7apj8n
2011	39.92184	-76.72845	observation	Global Biodiversity Information Facility	https://www.gbif.org/dataset, DOI: 10.15468/7apj8n
2011	40.63513	-73.950775	observation	Global Biodiversity Information Facility	https://www.gbif.org/dataset, DOI: 10.15468/7apj8n
2012	30.684572	-88.19657	observation	Global Biodiversity Information Facility	https://www.gbif.org/dataset, DOI: 10.15468/7apj8n
2012	30.684572	-88.19657	observation	Global Biodiversity Information Facility	https://www.gbif.org/dataset, DOI: 10.15468/7apj8n
2012	33.016689	-97.066278	observation	iNaturalist	https://www.inaturalist.org/observations
2012	33.262936	-86.6781	observation	Global Biodiversity Information Facility	https://www.gbif.org/dataset, DOI: 10.15468/7apj8n
2012	34.083311	-118.083333	literature	Kraemer et al. 2015	DOI: 10.1038/sdata.2015.35
2012	37.79005	-78.87936	observation	Global Biodiversity Information Facility	https://www.gbif.org/dataset, DOI: 10.15468/7apj8n
2012	38.791155	-77.284784	observation	iNaturalist	https://www.inaturalist.org/observations
2012	38.926093	-77.34188	observation	iNaturalist	https://www.inaturalist.org/observations
2012	39.148479	-84.51462	observation	iNaturalist	https://www.inaturalist.org/observations
2012	39.196926	-84.54419	observation	Global Biodiversity Information Facility	https://www.gbif.org/dataset, DOI: 10.15468/7apj8n
2012	39.575916	-75.644135	observation	Global Biodiversity Information Facility	https://www.gbif.org/dataset, DOI: 10.15468/7apj8n
2012	40.658558	-73.83793	observation	Global Biodiversity Information Facility	https://www.gbif.org/dataset, DOI: 10.15468/7apj8n
2013	26.396383	-98.18099	observation	Global Biodiversity Information Facility	https://www.gbif.org/dataset, DOI: 10.15468/7apj8n
2013	33.959103	-84.02294	observation	Global Biodiversity Information Facility	https://www.gbif.org/dataset, DOI: 10.15468/7apj8n
2013	34.083311	-118.083333	literature	Kraemer et al. 2015	DOI: 10.1038/sdata.2015.35
2013	35.206375	-97.32309	observation	Global Biodiversity Information Facility	https://www.gbif.org/dataset, DOI: 10.15468/7apj8n
2013	35.206375	-97.32309	observation	Global Biodiversity Information Facility	https://www.gbif.org/dataset, DOI: 10.15468/7apj8n
2013	35.9695	-78.506667	observation	iNaturalist	https://www.inaturalist.org/observations
2013	38.998816	-77.248578	observation	iNaturalist	https://www.inaturalist.org/observations
2013	39.048618	-77.174125	observation	iNaturalist	https://www.inaturalist.org/observations
2013	39.048618	-77.174125	observation	iNaturalist	https://www.inaturalist.org/observations
2013	39.106087	-84.468384	observation	iNaturalist	https://www.inaturalist.org/observations
2013	39.137383	-77.203064	observation	Global Biodiversity Information Facility	https://www.gbif.org/dataset, DOI: 10.15468/7apj8n
2013	39.148479	-84.51462	observation	iNaturalist	https://www.inaturalist.org/observations
2013	39.687477	-83.8949	observation	Global Biodiversity Information Facility	https://www.gbif.org/dataset, DOI: 10.15468/7apj8n
2013	39.802353	-74.96125	observation	Global Biodiversity Information Facility	https://www.gbif.org/dataset, DOI: 10.15468/7apj8n
2014	30.814283	-94.024194	observation	iNaturalist	https://www.inaturalist.org/observations
2014	33.267731	-97.127591	observation	iNaturalist	https://www.inaturalist.org/observations
2014	34.083311	-118.083333	literature	Kraemer et al. 2015	DOI: 10.1038/sdata.2015.35
2014	35.206375	-97.32309	observation	Global Biodiversity Information Facility	https://www.gbif.org/dataset, DOI: 10.15468/7apj8n
2014	35.724595	-78.687837	observation	iNaturalist	https://www.inaturalist.org/observations
2014	37.997265	-91.614322	observation	iNaturalist	https://www.inaturalist.org/observations
2014	38.82588	-76.847275	observation	Global Biodiversity Information Facility	https://www.gbif.org/dataset, DOI: 10.15468/7apj8n
2014	39.007233	-94.34251	observation	Global Biodiversity Information Facility	https://www.gbif.org/dataset, DOI: 10.15468/7apj8n
2014	39.048618	-77.174125	observation	iNaturalist	https://www.inaturalist.org/observations
2014	39.068707	-93.802635	observation	Global Biodiversity Information Facility	https://www.gbif.org/dataset, DOI: 10.15468/7apj8n
2014	39.137383	-77.203064	observation	Global Biodiversity Information Facility	https://www.gbif.org/dataset, DOI: 10.15468/7apj8n
2014	40.21	-75.3702	observation	Global Biodiversity Information Facility	https://www.gbif.org/dataset, DOI: 10.15468/7apj8n
2014	40.21	-75.3702	observation	Global Biodiversity Information Facility	https://www.gbif.org/dataset, DOI: 10.15468/7apj8n
2014	40.682533	-73.993996	observation	Global Biodiversity Information Facility	https://www.gbif.org/dataset, DOI: 10.15468/7apj8n
2014	41.033764	-74.30031	observation	Global Biodiversity Information Facility	https://www.gbif.org/dataset, DOI: 10.15468/7apj8n
2015	28.514141	-82.556053	observation	iNaturalist	https://www.inaturalist.org/observations
2015	30.684572	-88.19657	observation	Global Biodiversity Information Facility	https://www.gbif.org/dataset, DOI: 10.15468/7apj8n
2015	32.311411	-97.014929	observation	iNaturalist	https://www.inaturalist.org/observations
2015	33.535195	-83.943408	observation	iNaturalist	https://www.inaturalist.org/observations
2015	34.215662	-90.706214	observation	iNaturalist	https://www.inaturalist.org/observations
2015	34.215662	-90.706214	observation	iNaturalist	https://www.inaturalist.org/observations
2015	34.22867	-90.603165	observation	Global Biodiversity Information Facility	https://www.gbif.org/dataset, DOI: 10.15468/7apj8n
2015	34.246594	-83.83169	observation	iNaturalist	https://www.inaturalist.org/observations
2015	35.19698	-94.27499	observation	Global Biodiversity Information Facility	https://www.gbif.org/dataset, DOI: 10.15468/7apj8n
2015	35.689242	-78.782095	observation	iNaturalist	https://www.inaturalist.org/observations
2015	35.97121	-94.218414	observation	Global Biodiversity Information Facility	https://www.gbif.org/dataset, DOI: 10.15468/7apj8n
2015	35.97121	-94.218414	observation	Global Biodiversity Information Facility	https://www.gbif.org/dataset, DOI: 10.15468/7apj8n
2015	36.006191	-78.945474	observation	iNaturalist	https://www.inaturalist.org/observations
2015	38.847256	-76.92318	observation	iNaturalist	https://www.inaturalist.org/observations
2015	39.91667	-75.39879	observation	Global Biodiversity Information Facility	https://www.gbif.org/dataset, DOI: 10.15468/7apj8n
2015	40.336887	-75.10706	observation	Global Biodiversity Information Facility	https://www.gbif.org/dataset, DOI: 10.15468/7apj8n
2015	41.033764	-74.30031	observation	Global Biodiversity Information Facility	https://www.gbif.org/dataset, DOI: 10.15468/7apj8n
2016	29.857273	-95.393036	observation	Global Biodiversity Information Facility	https://www.gbif.org/dataset, DOI: 10.15468/7apj8n
2016	30.284245	-97.779484	observation	iNaturalist	https://www.inaturalist.org/observations
2016	30.586633	-91.001588	observation	iNaturalist	https://www.inaturalist.org/observations
2016	32.195283	-98.236806	observation	iNaturalist	https://www.inaturalist.org/observations
2016	32.311411	-97.014929	observation	iNaturalist	https://www.inaturalist.org/observations
2016	32.311411	-97.014929	observation	iNaturalist	https://www.inaturalist.org/observations
2016	32.39322	-82.926315	observation	Global Biodiversity Information Facility	https://www.gbif.org/dataset, DOI: 10.15468/7apj8n
2016	32.72916	-97.112343	observation	iNaturalist	https://www.inaturalist.org/observations
2016	32.755514	-97.68053	observation	iNaturalist	https://www.inaturalist.org/observations
2016	33.22566	-87.546348	observation	iNaturalist	https://www.inaturalist.org/observations
2016	34.111258	-103.529801	observation	iNaturalist	https://www.inaturalist.org/observations
2016	35.159187	-85.20229	observation	Global Biodiversity Information Facility	https://www.gbif.org/dataset, DOI: 10.15468/7apj8n
2016	35.356051	-80.909795	observation	iNaturalist	https://www.inaturalist.org/observations
2016	35.816616	-80.018168	observation	iNaturalist	https://www.inaturalist.org/observations
2016	38.446147	-78.84579	observation	iNaturalist	https://www.inaturalist.org/observations
2016	38.446164	-78.845784	observation	iNaturalist	https://www.inaturalist.org/observations
2016	38.446227	-78.845805	observation	iNaturalist	https://www.inaturalist.org/observations
2016	38.802932	-77.053514	observation	iNaturalist	https://www.inaturalist.org/observations
2016	38.808373	-77.077569	observation	iNaturalist	https://www.inaturalist.org/observations
2016	38.808998	-77.525131	observation	iNaturalist	https://www.inaturalist.org/observations
2016	38.899404	-76.966339	observation	iNaturalist	https://www.inaturalist.org/observations
2016	38.905978	-77.041275	observation	iNaturalist	https://www.inaturalist.org/observations
2016	38.91649	-76.710542	observation	iNaturalist	https://www.inaturalist.org/observations
2016	38.93088	-77.079084	observation	iNaturalist	https://www.inaturalist.org/observations
2016	38.93849	-77.076739	observation	iNaturalist	https://www.inaturalist.org/observations
2016	39.058817	-77.034968	observation	iNaturalist	https://www.inaturalist.org/observations
2016	39.765568	-75.346159	observation	iNaturalist	https://www.inaturalist.org/observations
2016	39.792931	-82.739011	observation	iNaturalist	https://www.inaturalist.org/observations
2016	40.01	-82.99	preserved specimen	Global Biodiversity Information Facility	https://www.gbif.org/dataset, DOI: 10.15468/7apj8n
2016	40.01	-82.99	preserved specimen	Global Biodiversity Information Facility	https://www.gbif.org/dataset, DOI: 10.15468/7apj8n
2016	40.01	-82.99	preserved specimen	Global Biodiversity Information Facility	https://www.gbif.org/dataset, DOI: 10.15468/7apj8n
2016	40.01	-82.99	preserved specimen	Global Biodiversity Information Facility	https://www.gbif.org/dataset, DOI: 10.15468/7apj8n
2016	40.01	-82.99	preserved specimen	Global Biodiversity Information Facility	https://www.gbif.org/dataset, DOI: 10.15468/7apj8n
2016	40.01	-82.99	preserved specimen	Global Biodiversity Information Facility	https://www.gbif.org/dataset, DOI: 10.15468/7apj8n
2016	40.06998	-82.966286	observation	iNaturalist	https://www.inaturalist.org/observations
2016	40.67558	-73.9194	observation	Global Biodiversity Information Facility	https://www.gbif.org/dataset, DOI: 10.15468/7apj8n
2016	40.765889	-73.546859	observation	iNaturalist	https://www.inaturalist.org/observations
2016	41.033764	-74.30031	observation	Global Biodiversity Information Facility	https://www.gbif.org/dataset, DOI: 10.15468/7apj8n
2017	29.969506	-95.719827	observation	iNaturalist	https://www.inaturalist.org/observations
2017	30.103778	-98.425978	observation	iNaturalist	https://www.inaturalist.org/observations
2017	30.175554	-97.529068	observation	iNaturalist	https://www.inaturalist.org/observations
2017	30.200147	-97.498033	observation	iNaturalist	https://www.inaturalist.org/observations
2017	30.239513	-97.69127	observation	Global Biodiversity Information Facility	https://www.gbif.org/dataset, DOI: 10.15468/7apj8n
2017	30.253725	-97.45647	observation	iNaturalist	https://www.inaturalist.org/observations
2017	30.277805	-97.704076	observation	iNaturalist	https://www.inaturalist.org/observations
2017	30.283777	-97.778363	observation	iNaturalist	https://www.inaturalist.org/observations
2017	30.294527	-97.438158	observation	iNaturalist	https://www.inaturalist.org/observations
2017	30.312703	-97.771797	observation	iNaturalist	https://www.inaturalist.org/observations
2017	30.325918	-90.054515	observation	iNaturalist	https://www.inaturalist.org/observations
2017	30.363429	-97.510051	observation	iNaturalist	https://www.inaturalist.org/observations
2017	30.381964	-97.568783	observation	iNaturalist	https://www.inaturalist.org/observations
2017	30.391245	-97.4021	observation	iNaturalist	https://www.inaturalist.org/observations
2017	30.470515	-91.045815	observation	iNaturalist	https://www.inaturalist.org/observations
2017	30.559512	-97.612403	observation	iNaturalist	https://www.inaturalist.org/observations
2017	31.618173	-97.195201	observation	iNaturalist	https://www.inaturalist.org/observations
2017	32.311845	-96.854653	observation	iNaturalist	https://www.inaturalist.org/observations
2017	32.312987	-97.014209	observation	iNaturalist	https://www.inaturalist.org/observations
2017	32.750287	-97.374403	observation	iNaturalist	https://www.inaturalist.org/observations
2017	32.928963	-96.940758	observation	iNaturalist	https://www.inaturalist.org/observations
2017	32.942455	-96.761856	observation	Global Biodiversity Information Facility	https://www.gbif.org/dataset, DOI: 10.15468/7apj8n
2017	33.093553	-96.641681	observation	iNaturalist	https://www.inaturalist.org/observations
2017	33.093609	-96.641529	observation	iNaturalist	https://www.inaturalist.org/observations
2017	33.461989	-101.942014	observation	iNaturalist	https://www.inaturalist.org/observations
2017	33.748995	-84.387982	literature	Sherpa et al. 2019	https://doi.org/10.1111/mec.15071
2017	33.920365	-78.186385	observation	iNaturalist	https://www.inaturalist.org/observations
2017	33.933622	-117.950528	observation	iNaturalist	https://www.inaturalist.org/observations
2017	33.936659	-84.157009	observation	iNaturalist	https://www.inaturalist.org/observations
2017	34.096178	-118.06185	observation	iNaturalist	https://www.inaturalist.org/observations
2017	34.118057	-118.066948	observation	iNaturalist	https://www.inaturalist.org/observations
2017	34.121682	-118.004193	observation	iNaturalist	https://www.inaturalist.org/observations
2017	34.436424	-78.037632	observation	iNaturalist	https://www.inaturalist.org/observations
2017	34.468868	-78.170407	observation	iNaturalist	https://www.inaturalist.org/observations
2017	34.47259	-78.050397	observation	iNaturalist	https://www.inaturalist.org/observations
2017	34.48177	-78.065251	observation	iNaturalist	https://www.inaturalist.org/observations
2017	34.559007	-78.101098	observation	iNaturalist	https://www.inaturalist.org/observations
2017	35.334954	-94.297112	observation	iNaturalist	https://www.inaturalist.org/observations
2017	35.334954	-94.297112	observation	iNaturalist	https://www.inaturalist.org/observations
2017	35.877298	-79.037313	observation	iNaturalist	https://www.inaturalist.org/observations
2017	35.9897	-80.061336	observation	iNaturalist	https://www.inaturalist.org/observations
2017	35.998405	-78.916046	observation	iNaturalist	https://www.inaturalist.org/observations
2017	35.998798	-78.915993	observation	iNaturalist	https://www.inaturalist.org/observations
2017	36.786926	-76.177979	observation	iNaturalist	https://www.inaturalist.org/observations
2017	37.534837	-77.453038	observation	iNaturalist	https://www.inaturalist.org/observations
2017	37.615882	-77.343304	observation	iNaturalist	https://www.inaturalist.org/observations
2017	38.369211	-75.152323	observation	iNaturalist	https://www.inaturalist.org/observations
2017	38.82588	-76.847275	observation	Global Biodiversity Information Facility	https://www.gbif.org/dataset, DOI: 10.15468/7apj8n
2017	38.848806	-77.045758	observation	iNaturalist	https://www.inaturalist.org/observations
2017	38.883063	-76.632368	observation	iNaturalist	https://www.inaturalist.org/observations
2017	38.90403	-77.055953	observation	iNaturalist	https://www.inaturalist.org/observations
2017	38.90921	-77.09036	observation	Global Biodiversity Information Facility	https://www.gbif.org/dataset, DOI: 10.15468/7apj8n
2017	38.946228	-92.446573	observation	iNaturalist	https://www.inaturalist.org/observations
2017	38.946228	-92.446573	observation	iNaturalist	https://www.inaturalist.org/observations
2017	38.94687	-77.073583	observation	iNaturalist	https://www.inaturalist.org/observations
2017	38.970062	-76.948874	observation	iNaturalist	https://www.inaturalist.org/observations
2017	39.128391	-84.415873	observation	iNaturalist	https://www.inaturalist.org/observations
2017	39.137383	-77.203064	observation	Global Biodiversity Information Facility	https://www.gbif.org/dataset, DOI: 10.15468/7apj8n
2017	39.90361	-75.021942	observation	iNaturalist	https://www.inaturalist.org/observations
2017	39.927201	-83.152646	observation	iNaturalist	https://www.inaturalist.org/observations
2017	39.927201	-83.154706	observation	iNaturalist	https://www.inaturalist.org/observations
2017	39.928695	-83.155518	observation	iNaturalist	https://www.inaturalist.org/observations
2017	39.930274	-83.155518	observation	iNaturalist	https://www.inaturalist.org/observations
2017	40.642158	-73.554682	observation	iNaturalist	https://www.inaturalist.org/observations
2017	40.729687	-73.589386	observation	Global Biodiversity Information Facility	https://www.gbif.org/dataset, DOI: 10.15468/7apj8n
2017	40.773748	-73.579945	observation	iNaturalist	https://www.inaturalist.org/observations
2017	41.467846	-81.755	observation	Global Biodiversity Information Facility	https://www.gbif.org/dataset, DOI: 10.15468/7apj8n
2018	26.231593	-98.211216	observation	iNaturalist	https://www.inaturalist.org/observations
2018	27.988349	-82.410868	observation	iNaturalist	https://www.inaturalist.org/observations
2018	27.988377	-82.410779	observation	iNaturalist	https://www.inaturalist.org/observations
2018	28.014338	-82.499141	observation	iNaturalist	https://www.inaturalist.org/observations
2018	28.06298	-82.415538	observation	iNaturalist	https://www.inaturalist.org/observations
2018	29.365907	-98.417278	observation	iNaturalist	https://www.inaturalist.org/observations
2018	29.570004	-98.422756	observation	iNaturalist	https://www.inaturalist.org/observations
2018	29.740744	-95.777043	observation	iNaturalist	https://www.inaturalist.org/observations
2018	29.754775	-95.59678	observation	iNaturalist	https://www.inaturalist.org/observations
2018	29.848378	-97.135504	observation	iNaturalist	https://www.inaturalist.org/observations
2018	29.924622	-90.102133	observation	iNaturalist	https://www.inaturalist.org/observations
2018	29.957262	-97.154533	observation	iNaturalist	https://www.inaturalist.org/observations
2018	29.957957	-97.153591	observation	iNaturalist	https://www.inaturalist.org/observations
2018	30.172215	-97.867095	observation	iNaturalist	https://www.inaturalist.org/observations
2018	30.216063	-97.77668	observation	iNaturalist	https://www.inaturalist.org/observations
2018	30.244835	-90.19476	observation	iNaturalist	https://www.inaturalist.org/observations
2018	30.245039	-97.827024	observation	iNaturalist	https://www.inaturalist.org/observations
2018	30.245328	-90.037291	observation	iNaturalist	https://www.inaturalist.org/observations
2018	30.251547	-90.132058	observation	iNaturalist	https://www.inaturalist.org/observations
2018	30.285207	-97.736011	observation	iNaturalist	https://www.inaturalist.org/observations
2018	30.285397	-97.77974	observation	iNaturalist	https://www.inaturalist.org/observations
2018	30.308655	-97.707237	observation	iNaturalist	https://www.inaturalist.org/observations
2018	30.312458	-97.722738	observation	iNaturalist	https://www.inaturalist.org/observations
2018	30.315121	-90.064926	observation	iNaturalist	https://www.inaturalist.org/observations
2018	30.329496	-97.753438	observation	iNaturalist	https://www.inaturalist.org/observations
2018	30.336636	-90.051068	observation	iNaturalist	https://www.inaturalist.org/observations
2018	30.354316	-90.061793	observation	iNaturalist	https://www.inaturalist.org/observations
2018	30.388231	-90.097702	observation	iNaturalist	https://www.inaturalist.org/observations
2018	30.437946	-84.190727	observation	iNaturalist	https://www.inaturalist.org/observations
2018	30.640537	-88.231462	observation	iNaturalist	https://www.inaturalist.org/observations
2018	30.658463	-96.81807	observation	iNaturalist	https://www.inaturalist.org/observations
2018	31.136222	-97.358597	observation	iNaturalist	https://www.inaturalist.org/observations
2018	31.568146	-89.033113	observation	iNaturalist	https://www.inaturalist.org/observations
2018	32.26781	-97.559967	observation	iNaturalist	https://www.inaturalist.org/observations
2018	32.43224	-90.162974	observation	iNaturalist	https://www.inaturalist.org/observations
2018	32.440788	-99.697378	observation	iNaturalist	https://www.inaturalist.org/observations
2018	32.557728	-97.410311	observation	iNaturalist	https://www.inaturalist.org/observations
2018	32.752624	-97.192501	observation	iNaturalist	https://www.inaturalist.org/observations
2018	32.75549	-97.680553	observation	iNaturalist	https://www.inaturalist.org/observations
2018	32.782196	-79.936668	observation	iNaturalist	https://www.inaturalist.org/observations
2018	33.471366	-101.972968	observation	iNaturalist	https://www.inaturalist.org/observations
2018	34.101049	-118.070908	observation	iNaturalist	https://www.inaturalist.org/observations
2018	34.161911	-80.896399	observation	iNaturalist	https://www.inaturalist.org/observations
2018	34.190061	-84.116019	observation	iNaturalist	https://www.inaturalist.org/observations
2018	34.842924	-80.829655	observation	iNaturalist	https://www.inaturalist.org/observations
2018	34.850342	-80.939107	observation	iNaturalist	https://www.inaturalist.org/observations
2018	35.147323	-79.36844	observation	iNaturalist	https://www.inaturalist.org/observations
2018	35.183215	-80.797373	observation	iNaturalist	https://www.inaturalist.org/observations
2018	35.212768	-97.465886	observation	iNaturalist	https://www.inaturalist.org/observations
2018	35.325647	-94.301601	observation	iNaturalist	https://www.inaturalist.org/observations
2018	35.355458	-76.975669	observation	iNaturalist	https://www.inaturalist.org/observations
2018	35.581005	-78.630828	observation	iNaturalist	https://www.inaturalist.org/observations
2018	35.645867	-97.453622	observation	iNaturalist	https://www.inaturalist.org/observations
2018	35.787721	-78.673077	observation	iNaturalist	https://www.inaturalist.org/observations
2018	35.882389	-96.851745	observation	iNaturalist	https://www.inaturalist.org/observations
2018	35.957977	-83.923455	observation	iNaturalist	https://www.inaturalist.org/observations
2018	35.969166	-78.96389	observation	iNaturalist	https://www.inaturalist.org/observations
2018	35.97139	-78.964722	observation	iNaturalist	https://www.inaturalist.org/observations
2018	35.987499	-78.898056	observation	iNaturalist	https://www.inaturalist.org/observations
2018	35.998333	-78.916115	observation	iNaturalist	https://www.inaturalist.org/observations
2018	36.10302	-80.211065	observation	iNaturalist	https://www.inaturalist.org/observations
2018	36.960627	-76.246107	observation	iNaturalist	https://www.inaturalist.org/observations
2018	37.134099	-93.258873	observation	iNaturalist	https://www.inaturalist.org/observations
2018	37.457669	-89.269714	observation	iNaturalist	https://www.inaturalist.org/observations
2018	37.561668	-84.285871	observation	iNaturalist	https://www.inaturalist.org/observations
2018	38.635183	-90.291429	observation	iNaturalist	https://www.inaturalist.org/observations
2018	38.658172	-77.249705	observation	iNaturalist	https://www.inaturalist.org/observations
2018	38.660519	-77.496771	observation	iNaturalist	https://www.inaturalist.org/observations
2018	38.703778	-76.534555	observation	iNaturalist	https://www.inaturalist.org/observations
2018	38.780107	-77.387231	observation	iNaturalist	https://www.inaturalist.org/observations
2018	38.819668	-77.314573	observation	iNaturalist	https://www.inaturalist.org/observations
2018	38.859298	-77.060795	observation	iNaturalist	https://www.inaturalist.org/observations
2018	38.87997	-77.10677	observation	iNaturalist	https://www.inaturalist.org/observations
2018	38.912901	-77.454292	observation	iNaturalist	https://www.inaturalist.org/observations
2018	38.928011	-76.96195	observation	iNaturalist	https://www.inaturalist.org/observations
2018	38.932875	-77.179165	observation	iNaturalist	https://www.inaturalist.org/observations
2018	38.938953	-76.993637	observation	iNaturalist	https://www.inaturalist.org/observations
2018	38.956077	-76.862088	observation	iNaturalist	https://www.inaturalist.org/observations
2018	38.968751	-77.385737	observation	iNaturalist	https://www.inaturalist.org/observations
2018	38.990758	-76.708496	observation	iNaturalist	https://www.inaturalist.org/observations
2018	39.102302	-84.338483	observation	iNaturalist	https://www.inaturalist.org/observations
2018	39.156058	-84.50158	observation	iNaturalist	https://www.inaturalist.org/observations
2018	39.271897	-84.502255	observation	iNaturalist	https://www.inaturalist.org/observations
2018	39.28022	-76.61245	observation	iNaturalist	https://www.inaturalist.org/observations
2018	39.328897	-76.629983	observation	iNaturalist	https://www.inaturalist.org/observations
2018	39.741393	-75.537373	observation	iNaturalist	https://www.inaturalist.org/observations
2018	39.853343	-75.348891	observation	iNaturalist	https://www.inaturalist.org/observations
2018	39.934036	-85.955477	observation	iNaturalist	https://www.inaturalist.org/observations
2018	39.934201	-86.063889	observation	iNaturalist	https://www.inaturalist.org/observations
2018	39.939133	-85.980104	observation	iNaturalist	https://www.inaturalist.org/observations
2018	39.948899	-86.005539	observation	iNaturalist	https://www.inaturalist.org/observations
2018	39.950392	-86.131647	observation	iNaturalist	https://www.inaturalist.org/observations
2018	39.955707	-84.154575	observation	iNaturalist	https://www.inaturalist.org/observations
2018	39.961918	-86.012368	observation	iNaturalist	https://www.inaturalist.org/observations
2018	39.973732	-86.011833	observation	iNaturalist	https://www.inaturalist.org/observations
2018	39.982301	-86.118434	observation	iNaturalist	https://www.inaturalist.org/observations
2018	39.986343	-86.097489	observation	iNaturalist	https://www.inaturalist.org/observations
2018	39.986347	-75.072761	observation	iNaturalist	https://www.inaturalist.org/observations
2018	39.996459	-86.109086	observation	iNaturalist	https://www.inaturalist.org/observations
2018	39.997463	-86.102953	observation	iNaturalist	https://www.inaturalist.org/observations
2018	39.998437	-86.100639	observation	iNaturalist	https://www.inaturalist.org/observations
2018	40.054934	-86.007672	observation	iNaturalist	https://www.inaturalist.org/observations
2018	40.058126	-86.090903	observation	iNaturalist	https://www.inaturalist.org/observations
2018	40.604093	-73.972444	observation	iNaturalist	https://www.inaturalist.org/observations
2018	40.612244	-73.926956	observation	iNaturalist	https://www.inaturalist.org/observations
2018	40.612311	-73.926972	observation	iNaturalist	https://www.inaturalist.org/observations
2018	40.629531	-73.970082	observation	iNaturalist	https://www.inaturalist.org/observations
2018	40.718475	-89.575012	observation	iNaturalist	https://www.inaturalist.org/observations
2018	40.734816	-73.939647	observation	iNaturalist	https://www.inaturalist.org/observations
2018	40.735239	-73.940119	observation	iNaturalist	https://www.inaturalist.org/observations
2018	40.782865	-73.965355	observation	iNaturalist	https://www.inaturalist.org/observations
2018	40.792699	-73.852159	observation	iNaturalist	https://www.inaturalist.org/observations
2018	40.817332	-73.949778	observation	iNaturalist	https://www.inaturalist.org/observations
2018	41.428335	-81.805105	observation	iNaturalist	https://www.inaturalist.org/observations
2019	26.181208	-98.386181	observation	iNaturalist	https://www.inaturalist.org/observations
2019	28.012562	-82.494584	observation	iNaturalist	https://www.inaturalist.org/observations
2019	28.014346	-82.499228	observation	iNaturalist	https://www.inaturalist.org/observations
2019	28.01559	-82.499169	observation	iNaturalist	https://www.inaturalist.org/observations
2019	28.061064	-82.415337	observation	iNaturalist	https://www.inaturalist.org/observations
2019	32.604409	-80.438673	observation	iNaturalist	https://www.inaturalist.org/observations
2019	33.778141	-118.320167	observation	iNaturalist	https://www.inaturalist.org/observations
2019	35.749837	-78.690833	observation	iNaturalist	https://www.inaturalist.org/observations
2019	36.282723	-86.545579	observation	iNaturalist	https://www.inaturalist.org/observations
2019	39.954024	-86.116011	observation	iNaturalist	https://www.inaturalist.org/observations
2019	39.994282	-86.11563	observation	iNaturalist	https://www.inaturalist.org/observations
2019	39.996104	-86.105797	observation	iNaturalist	https://www.inaturalist.org/observations
2019	40.059873	-86.035364	observation	iNaturalist	https://www.inaturalist.org/observations
NA	25.34	-80.34	literature	Kraemer et al. 2015	DOI: 10.1038/sdata.2015.35
NA	27.19	-80.25	literature	Kraemer et al. 2015	DOI: 10.1038/sdata.2015.35
NA	27.4	-80.3	literature	Kraemer et al. 2015	DOI: 10.1038/sdata.2015.35
NA	27.52	-80.36	literature	Kraemer et al. 2015	DOI: 10.1038/sdata.2015.35
NA	27.52	-80.36	literature	Kraemer et al. 2015	DOI: 10.1038/sdata.2015.35
NA	27.52	-80.46	literature	Kraemer et al. 2015	DOI: 10.1038/sdata.2015.35
NA	27.52	-80.46	literature	Kraemer et al. 2015	DOI: 10.1038/sdata.2015.35
NA	27.64	-80.39	literature	Kraemer et al. 2015	DOI: 10.1038/sdata.2015.35
NA	27.64	-80.39	literature	Kraemer et al. 2015	DOI: 10.1038/sdata.2015.35
NA	27.65	-80.39	literature	Kraemer et al. 2015	DOI: 10.1038/sdata.2015.35
NA	27.65	-80.39	literature	Kraemer et al. 2015	DOI: 10.1038/sdata.2015.35
NA	27.65	-80.39	literature	Kraemer et al. 2015	DOI: 10.1038/sdata.2015.35
NA	28.96	-81.89	literature	Kraemer et al. 2015	DOI: 10.1038/sdata.2015.35
NA	29.3	-94.81	literature	Kraemer et al. 2015	DOI: 10.1038/sdata.2015.35
NA	29.66	-82.34	literature	Kraemer et al. 2015	DOI: 10.1038/sdata.2015.35
NA	29.66	-82.34	literature	Kraemer et al. 2015	DOI: 10.1038/sdata.2015.35
NA	29.75	-95.35	literature	Kraemer et al. 2015	DOI: 10.1038/sdata.2015.35
NA	29.75	-95.35	literature	Kraemer et al. 2015	DOI: 10.1038/sdata.2015.35
NA	29.75	-95.35	literature	Kraemer et al. 2015	DOI: 10.1038/sdata.2015.35
NA	29.83	-95.4	literature	Kraemer et al. 2015	DOI: 10.1038/sdata.2015.35
NA	29.89	-81.34	literature	Kraemer et al. 2015	DOI: 10.1038/sdata.2015.35
NA	29.93	-82.72	literature	Kraemer et al. 2015	DOI: 10.1038/sdata.2015.35
NA	30.21	-85.68	literature	Kraemer et al. 2015	DOI: 10.1038/sdata.2015.35
NA	30.23	-93.22	literature	Kraemer et al. 2015	DOI: 10.1038/sdata.2015.35
NA	30.23	-93.22	literature	Kraemer et al. 2015	DOI: 10.1038/sdata.2015.35
NA	30.33	-81.65	literature	Kraemer et al. 2015	DOI: 10.1038/sdata.2015.35
NA	30.39	-86.23	literature	Kraemer et al. 2015	DOI: 10.1038/sdata.2015.35
NA	30.52	-87.28	literature	Kraemer et al. 2015	DOI: 10.1038/sdata.2015.35
NA	30.63	-87.05	literature	Kraemer et al. 2015	DOI: 10.1038/sdata.2015.35
NA	30.8	-85.38	literature	Kraemer et al. 2015	DOI: 10.1038/sdata.2015.35
NA	33.94	-84.2	literature	Kraemer et al. 2015	DOI: 10.1038/sdata.2015.35
NA	34.95	-83.76	literature	Kraemer et al. 2015	DOI: 10.1038/sdata.2015.35
NA	35.050194	-78.82872	observation	Global Biodiversity Information Facility	https://www.gbif.org/dataset, DOI: 10.15468/7apj8n
NA	37.549404	-77.91286	observation	Global Biodiversity Information Facility	https://www.gbif.org/dataset, DOI: 10.15468/7apj8n
NA	37.94	-90.78	literature	Kraemer et al. 2015	DOI: 10.1038/sdata.2015.35
NA	37.98	-87.57	literature	Kraemer et al. 2015	DOI: 10.1038/sdata.2015.35
NA	37.98	-87.57	literature	Kraemer et al. 2015	DOI: 10.1038/sdata.2015.35
NA	37.98	-87.57	literature	Kraemer et al. 2015	DOI: 10.1038/sdata.2015.35
NA	38.62	-90.16	literature	Kraemer et al. 2015	DOI: 10.1038/sdata.2015.35
NA	38.62	-90.16	literature	Kraemer et al. 2015	DOI: 10.1038/sdata.2015.35
NA	38.62	-90.16	literature	Kraemer et al. 2015	DOI: 10.1038/sdata.2015.35
NA	38.62	-90.16	literature	Kraemer et al. 2015	DOI: 10.1038/sdata.2015.35
NA	38.62	-90.16	literature	Kraemer et al. 2015	DOI: 10.1038/sdata.2015.35
NA	38.62	-90.16	literature	Kraemer et al. 2015	DOI: 10.1038/sdata.2015.35
NA	38.63	-90.21	literature	Kraemer et al. 2015	DOI: 10.1038/sdata.2015.35
NA	38.91	-75.43	literature	Kraemer et al. 2015	DOI: 10.1038/sdata.2015.35
NA	39.77	-86.16	literature	Kraemer et al. 2015	DOI: 10.1038/sdata.2015.35
NA	39.77	-86.16	literature	Kraemer et al. 2015	DOI: 10.1038/sdata.2015.35
NA	39.77	-86.16	literature	Kraemer et al. 2015	DOI: 10.1038/sdata.2015.35
NA	40.11	-88.2	literature	Kraemer et al. 2015	DOI: 10.1038/sdata.2015.35
NA	40.548333	-105.064722	preserved specimen	Global Biodiversity Information Facility	https://www.gbif.org/dataset, DOI: 10.15468/7apj8n
NA	40.548333	-105.064722	preserved specimen	Global Biodiversity Information Facility	https://www.gbif.org/dataset, DOI: 10.15468/7apj8n
NA	40.548333	-105.064722	preserved specimen	Global Biodiversity Information Facility	https://www.gbif.org/dataset, DOI: 10.15468/7apj8n
NA	40.548333	-105.064722	preserved specimen	Global Biodiversity Information Facility	https://www.gbif.org/dataset, DOI: 10.15468/7apj8n
NA	40.548333	-105.064722	preserved specimen	Global Biodiversity Information Facility	https://www.gbif.org/dataset, DOI: 10.15468/7apj8n
NA	40.548333	-105.064722	preserved specimen	Global Biodiversity Information Facility	https://www.gbif.org/dataset, DOI: 10.15468/7apj8n
NA	40.548333	-105.064722	preserved specimen	Global Biodiversity Information Facility	https://www.gbif.org/dataset, DOI: 10.15468/7apj8n
NA	40.548333	-105.064722	preserved specimen	Global Biodiversity Information Facility	https://www.gbif.org/dataset, DOI: 10.15468/7apj8n
NA	40.548333	-105.064722	preserved specimen	Global Biodiversity Information Facility	https://www.gbif.org/dataset, DOI: 10.15468/7apj8n
NA	40.548333	-105.064722	preserved specimen	Global Biodiversity Information Facility	https://www.gbif.org/dataset, DOI: 10.15468/7apj8n
NA	40.548333	-105.064722	preserved specimen	Global Biodiversity Information Facility	https://www.gbif.org/dataset, DOI: 10.15468/7apj8n
NA	40.548333	-105.064722	preserved specimen	Global Biodiversity Information Facility	https://www.gbif.org/dataset, DOI: 10.15468/7apj8n
NA	40.548333	-105.064722	preserved specimen	Global Biodiversity Information Facility	https://www.gbif.org/dataset, DOI: 10.15468/7apj8n
NA	40.548333	-105.064722	preserved specimen	Global Biodiversity Information Facility	https://www.gbif.org/dataset, DOI: 10.15468/7apj8n
NA	40.548333	-105.064722	preserved specimen	Global Biodiversity Information Facility	https://www.gbif.org/dataset, DOI: 10.15468/7apj8n
NA	40.548333	-105.064722	preserved specimen	Global Biodiversity Information Facility	https://www.gbif.org/dataset, DOI: 10.15468/7apj8n
NA	40.548333	-105.064722	preserved specimen	Global Biodiversity Information Facility	https://www.gbif.org/dataset, DOI: 10.15468/7apj8n
NA	40.548333	-105.064722	preserved specimen	Global Biodiversity Information Facility	https://www.gbif.org/dataset, DOI: 10.15468/7apj8n
NA	40.548333	-105.064722	preserved specimen	Global Biodiversity Information Facility	https://www.gbif.org/dataset, DOI: 10.15468/7apj8n
NA	40.548333	-105.064722	preserved specimen	Global Biodiversity Information Facility	https://www.gbif.org/dataset, DOI: 10.15468/7apj8n
NA	40.548333	-105.064722	preserved specimen	Global Biodiversity Information Facility	https://www.gbif.org/dataset, DOI: 10.15468/7apj8n
NA	40.548333	-105.064722	preserved specimen	Global Biodiversity Information Facility	https://www.gbif.org/dataset, DOI: 10.15468/7apj8n
NA	40.548333	-105.064722	preserved specimen	Global Biodiversity Information Facility	https://www.gbif.org/dataset, DOI: 10.15468/7apj8n
NA	40.548333	-105.064722	preserved specimen	Global Biodiversity Information Facility	https://www.gbif.org/dataset, DOI: 10.15468/7apj8n
NA	40.548333	-105.064722	preserved specimen	Global Biodiversity Information Facility	https://www.gbif.org/dataset, DOI: 10.15468/7apj8n
NA	40.548333	-105.064722	preserved specimen	Global Biodiversity Information Facility	https://www.gbif.org/dataset, DOI: 10.15468/7apj8n
NA	40.548333	-105.064722	preserved specimen	Global Biodiversity Information Facility	https://www.gbif.org/dataset, DOI: 10.15468/7apj8n
NA	40.548333	-105.064722	preserved specimen	Global Biodiversity Information Facility	https://www.gbif.org/dataset, DOI: 10.15468/7apj8n
NA	40.548333	-105.064722	preserved specimen	Global Biodiversity Information Facility	https://www.gbif.org/dataset, DOI: 10.15468/7apj8n
NA	40.548333	-105.064722	preserved specimen	Global Biodiversity Information Facility	https://www.gbif.org/dataset, DOI: 10.15468/7apj8n
NA	40.548333	-105.064722	preserved specimen	Global Biodiversity Information Facility	https://www.gbif.org/dataset, DOI: 10.15468/7apj8n
NA	40.548333	-105.064722	preserved specimen	Global Biodiversity Information Facility	https://www.gbif.org/dataset, DOI: 10.15468/7apj8n
NA	40.548333	-105.064722	preserved specimen	Global Biodiversity Information Facility	https://www.gbif.org/dataset, DOI: 10.15468/7apj8n
NA	40.548333	-105.064722	preserved specimen	Global Biodiversity Information Facility	https://www.gbif.org/dataset, DOI: 10.15468/7apj8n
NA	40.548333	-105.064722	preserved specimen	Global Biodiversity Information Facility	https://www.gbif.org/dataset, DOI: 10.15468/7apj8n
NA	40.548333	-105.064722	preserved specimen	Global Biodiversity Information Facility	https://www.gbif.org/dataset, DOI: 10.15468/7apj8n
NA	40.548333	-105.064722	preserved specimen	Global Biodiversity Information Facility	https://www.gbif.org/dataset, DOI: 10.15468/7apj8n
NA	40.548333	-105.064722	preserved specimen	Global Biodiversity Information Facility	https://www.gbif.org/dataset, DOI: 10.15468/7apj8n
NA	40.548333	-105.064722	preserved specimen	Global Biodiversity Information Facility	https://www.gbif.org/dataset, DOI: 10.15468/7apj8n
NA	40.548333	-105.064722	preserved specimen	Global Biodiversity Information Facility	https://www.gbif.org/dataset, DOI: 10.15468/7apj8n
NA	40.548333	-105.064722	preserved specimen	Global Biodiversity Information Facility	https://www.gbif.org/dataset, DOI: 10.15468/7apj8n
NA	40.548333	-105.064722	preserved specimen	Global Biodiversity Information Facility	https://www.gbif.org/dataset, DOI: 10.15468/7apj8n
NA	40.548333	-105.064722	preserved specimen	Global Biodiversity Information Facility	https://www.gbif.org/dataset, DOI: 10.15468/7apj8n
NA	40.548333	-105.064722	preserved specimen	Global Biodiversity Information Facility	https://www.gbif.org/dataset, DOI: 10.15468/7apj8n
NA	40.548333	-105.064722	preserved specimen	Global Biodiversity Information Facility	https://www.gbif.org/dataset, DOI: 10.15468/7apj8n
NA	40.548333	-105.064722	preserved specimen	Global Biodiversity Information Facility	https://www.gbif.org/dataset, DOI: 10.15468/7apj8n
NA	40.548333	-105.064722	preserved specimen	Global Biodiversity Information Facility	https://www.gbif.org/dataset, DOI: 10.15468/7apj8n
NA	40.548333	-105.064722	preserved specimen	Global Biodiversity Information Facility	https://www.gbif.org/dataset, DOI: 10.15468/7apj8n
NA	40.548333	-105.064722	preserved specimen	Global Biodiversity Information Facility	https://www.gbif.org/dataset, DOI: 10.15468/7apj8n
NA	40.548333	-105.064722	preserved specimen	Global Biodiversity Information Facility	https://www.gbif.org/dataset, DOI: 10.15468/7apj8n
NA	40.548333	-105.064722	preserved specimen	Global Biodiversity Information Facility	https://www.gbif.org/dataset, DOI: 10.15468/7apj8n
NA	40.548333	-105.064722	preserved specimen	Global Biodiversity Information Facility	https://www.gbif.org/dataset, DOI: 10.15468/7apj8n
NA	40.548333	-105.064722	preserved specimen	Global Biodiversity Information Facility	https://www.gbif.org/dataset, DOI: 10.15468/7apj8n
NA	40.548333	-105.064722	preserved specimen	Global Biodiversity Information Facility	https://www.gbif.org/dataset, DOI: 10.15468/7apj8n
NA	40.548333	-105.064722	preserved specimen	Global Biodiversity Information Facility	https://www.gbif.org/dataset, DOI: 10.15468/7apj8n
NA	40.548333	-105.064722	preserved specimen	Global Biodiversity Information Facility	https://www.gbif.org/dataset, DOI: 10.15468/7apj8n
NA	40.548333	-105.064722	preserved specimen	Global Biodiversity Information Facility	https://www.gbif.org/dataset, DOI: 10.15468/7apj8n
NA	40.548333	-105.064722	preserved specimen	Global Biodiversity Information Facility	https://www.gbif.org/dataset, DOI: 10.15468/7apj8n
NA	40.548333	-105.064722	preserved specimen	Global Biodiversity Information Facility	https://www.gbif.org/dataset, DOI: 10.15468/7apj8n
NA	40.548333	-105.064722	preserved specimen	Global Biodiversity Information Facility	https://www.gbif.org/dataset, DOI: 10.15468/7apj8n
NA	40.548333	-105.064722	preserved specimen	Global Biodiversity Information Facility	https://www.gbif.org/dataset, DOI: 10.15468/7apj8n
NA	40.548333	-105.064722	preserved specimen	Global Biodiversity Information Facility	https://www.gbif.org/dataset, DOI: 10.15468/7apj8n
NA	40.548333	-105.064722	preserved specimen	Global Biodiversity Information Facility	https://www.gbif.org/dataset, DOI: 10.15468/7apj8n
NA	40.548333	-105.064722	preserved specimen	Global Biodiversity Information Facility	https://www.gbif.org/dataset, DOI: 10.15468/7apj8n
NA	40.548333	-105.064722	preserved specimen	Global Biodiversity Information Facility	https://www.gbif.org/dataset, DOI: 10.15468/7apj8n
NA	40.548333	-105.064722	preserved specimen	Global Biodiversity Information Facility	https://www.gbif.org/dataset, DOI: 10.15468/7apj8n
NA	40.548333	-105.064722	preserved specimen	Global Biodiversity Information Facility	https://www.gbif.org/dataset, DOI: 10.15468/7apj8n
NA	40.548333	-105.064722	preserved specimen	Global Biodiversity Information Facility	https://www.gbif.org/dataset, DOI: 10.15468/7apj8n
NA	41.9	-87.64	literature	Kraemer et al. 2015	DOI: 10.1038/sdata.2015.35
NA	41.9	-87.64	literature	Kraemer et al. 2015	DOI: 10.1038/sdata.2015.35
NA	41.9	-87.64	literature	Kraemer et al. 2015	DOI: 10.1038/sdata.2015.35
NA	41.9	-87.64	literature	Kraemer et al. 2015	DOI: 10.1038/sdata.2015.35

## Sheet: Japan
Year	Latitude	Longitude	Data type	Dataset	Link/DOI
1915	36.00	138.00	preserved specimen	Global Biodiversity Information Facility	https://www.gbif.org/dataset, DOI: 10.15468/7apj8n
1915	36.00	138.00	preserved specimen	Global Biodiversity Information Facility	https://www.gbif.org/dataset, DOI: 10.15468/7apj8n
1915	36.00	138.00	preserved specimen	Global Biodiversity Information Facility	https://www.gbif.org/dataset, DOI: 10.15468/7apj8n
1915	36.00	138.00	preserved specimen	Global Biodiversity Information Facility	https://www.gbif.org/dataset, DOI: 10.15468/7apj8n
1968	32.75	129.88	literature	Kraemer et al. 2015	DOI: 10.1038/sdata.2015.35
1975	34.64	129.33	literature	Kraemer et al. 2015	DOI: 10.1038/sdata.2015.35
1986	33.25	130.30	literature	Kraemer et al. 2015	DOI: 10.1038/sdata.2015.35
1986	33.25	130.30	literature	Kraemer et al. 2015	DOI: 10.1038/sdata.2015.35
1986	35.45	139.40	literature	Kraemer et al. 2015	DOI: 10.1038/sdata.2015.35
1986	35.45	139.40	literature	Kraemer et al. 2015	DOI: 10.1038/sdata.2015.35
1986	35.49	139.41	literature	Kraemer et al. 2015	DOI: 10.1038/sdata.2015.35
1986	35.49	139.41	literature	Kraemer et al. 2015	DOI: 10.1038/sdata.2015.35
1986	35.50	139.41	literature	Kraemer et al. 2015	DOI: 10.1038/sdata.2015.35
1987	34.80	134.98	literature	Kraemer et al. 2015	DOI: 10.1038/sdata.2015.35
1988	31.09	130.69	literature	Kraemer et al. 2015	DOI: 10.1038/sdata.2015.35
1988	31.59	130.56	literature	Kraemer et al. 2015	DOI: 10.1038/sdata.2015.35
1988	32.74	129.88	literature	Kraemer et al. 2015	DOI: 10.1038/sdata.2015.35
1988	33.37	130.32	literature	Kraemer et al. 2015	DOI: 10.1038/sdata.2015.35
1988	33.55	129.88	literature	Kraemer et al. 2015	DOI: 10.1038/sdata.2015.35
1988	35.38	139.40	literature	Kraemer et al. 2015	DOI: 10.1038/sdata.2015.35
1988	35.66	139.71	literature	Kraemer et al. 2015	DOI: 10.1038/sdata.2015.35
1990	33.53	129.92	literature	Kraemer et al. 2015	DOI: 10.1038/sdata.2015.35
1990	33.53	129.94	literature	Kraemer et al. 2015	DOI: 10.1038/sdata.2015.35
1990	33.53	129.87	literature	Kraemer et al. 2015	DOI: 10.1038/sdata.2015.35
1990	33.53	129.88	literature	Kraemer et al. 2015	DOI: 10.1038/sdata.2015.35
1990	33.53	129.87	literature	Kraemer et al. 2015	DOI: 10.1038/sdata.2015.35
1990	33.54	129.87	literature	Kraemer et al. 2015	DOI: 10.1038/sdata.2015.35
1990	33.54	129.89	literature	Kraemer et al. 2015	DOI: 10.1038/sdata.2015.35
1990	33.54	129.89	literature	Kraemer et al. 2015	DOI: 10.1038/sdata.2015.35
1990	33.54	129.90	literature	Kraemer et al. 2015	DOI: 10.1038/sdata.2015.35
1990	33.54	129.88	literature	Kraemer et al. 2015	DOI: 10.1038/sdata.2015.35
1990	33.54	129.89	literature	Kraemer et al. 2015	DOI: 10.1038/sdata.2015.35
1990	33.54	129.91	literature	Kraemer et al. 2015	DOI: 10.1038/sdata.2015.35
1990	33.54	129.93	literature	Kraemer et al. 2015	DOI: 10.1038/sdata.2015.35
1990	33.55	129.86	literature	Kraemer et al. 2015	DOI: 10.1038/sdata.2015.35
1991	35.96362	140.13986	preserved specimen	GBIF	https://www.gbif.org/dataset, DOI: 10.15468/7apj8n
1992	33.55	129.88	literature	Kraemer et al. 2015	DOI: 10.1038/sdata.2015.35
1992	33.56	129.89	literature	Kraemer et al. 2015	DOI: 10.1038/sdata.2015.35
1992	33.56	129.89	literature	Kraemer et al. 2015	DOI: 10.1038/sdata.2015.35
1996	33.27	130.21	literature	Kraemer et al. 2015	DOI: 10.1038/sdata.2015.35
1999	33.25	130.30	literature	Kraemer et al. 2015	DOI: 10.1038/sdata.2015.35
2000	35.73657	139.99675	preserved specimen	Global Biodiversity Information Facility	https://www.gbif.org/dataset, DOI: 10.15468/7apj8n
2000	35.73657	139.99675	preserved specimen	Global Biodiversity Information Facility	https://www.gbif.org/dataset, DOI: 10.15468/7apj8n
2000	37.49	139.93	literature	Kraemer et al. 2015	DOI: 10.1038/sdata.2015.35
2000	37.75	140.48	literature	Kraemer et al. 2015	DOI: 10.1038/sdata.2015.35
2000	38.25	140.34	literature	Kraemer et al. 2015	DOI: 10.1038/sdata.2015.35
2000	38.28	140.88	literature	Kraemer et al. 2015	DOI: 10.1038/sdata.2015.35
2000	38.43	141.29	literature	Kraemer et al. 2015	DOI: 10.1038/sdata.2015.35
2000	38.57	140.96	literature	Kraemer et al. 2015	DOI: 10.1038/sdata.2015.35
2000	38.91	139.84	literature	Kraemer et al. 2015	DOI: 10.1038/sdata.2015.35
2000	38.93	141.14	literature	Kraemer et al. 2015	DOI: 10.1038/sdata.2015.35
2000	38.98	141.24	literature	Kraemer et al. 2015	DOI: 10.1038/sdata.2015.35
2000	39.13	141.13	literature	Kraemer et al. 2015	DOI: 10.1038/sdata.2015.35
2000	39.27	141.89	literature	Kraemer et al. 2015	DOI: 10.1038/sdata.2015.35
2000	39.29	141.12	literature	Kraemer et al. 2015	DOI: 10.1038/sdata.2015.35
2000	39.39	140.05	literature	Kraemer et al. 2015	DOI: 10.1038/sdata.2015.35
2000	39.70	141.15	literature	Kraemer et al. 2015	DOI: 10.1038/sdata.2015.35
2000	39.71	140.12	literature	Kraemer et al. 2015	DOI: 10.1038/sdata.2015.35
2000	39.72	140.10	literature	Kraemer et al. 2015	DOI: 10.1038/sdata.2015.35
2000	40.20	140.03	literature	Kraemer et al. 2015	DOI: 10.1038/sdata.2015.35
2004	32.76	129.86	literature	Kraemer et al. 2015	DOI: 10.1038/sdata.2015.35
2004	34.74	136.52	literature	Kraemer et al. 2015	DOI: 10.1038/sdata.2015.35
2004	35.78	140.32	literature	Kraemer et al. 2015	DOI: 10.1038/sdata.2015.35
2004	36.76	137.14	literature	Kraemer et al. 2015	DOI: 10.1038/sdata.2015.35
2006	32.75	129.88	literature	Kraemer et al. 2015	DOI: 10.1038/sdata.2015.35
2006	34.91	135.57	literature	Kraemer et al. 2015	DOI: 10.1038/sdata.2015.35
2006	35.47	139.54	literature	Kraemer et al. 2015	DOI: 10.1038/sdata.2015.35
2006	35.69	139.70	literature	Kraemer et al. 2015	DOI: 10.1038/sdata.2015.35
2006	35.94	139.67	literature	Kraemer et al. 2015	DOI: 10.1038/sdata.2015.35
2007	32.70	129.85	literature	Kraemer et al. 2015	DOI: 10.1038/sdata.2015.35
2007	32.74	129.88	literature	Kraemer et al. 2015	DOI: 10.1038/sdata.2015.35
2007	32.75	129.88	literature	Kraemer et al. 2015	DOI: 10.1038/sdata.2015.35
2007	32.75	129.88	literature	Kraemer et al. 2015	DOI: 10.1038/sdata.2015.35
2007	32.75	129.88	literature	Kraemer et al. 2015	DOI: 10.1038/sdata.2015.35
2007	32.76	129.88	literature	Kraemer et al. 2015	DOI: 10.1038/sdata.2015.35
2007	32.77	129.86	literature	Kraemer et al. 2015	DOI: 10.1038/sdata.2015.35
2007	32.77	129.85	literature	Kraemer et al. 2015	DOI: 10.1038/sdata.2015.35
2007	32.77	129.85	literature	Kraemer et al. 2015	DOI: 10.1038/sdata.2015.35
2007	32.77	129.87	literature	Kraemer et al. 2015	DOI: 10.1038/sdata.2015.35
2007	32.78	129.85	literature	Kraemer et al. 2015	DOI: 10.1038/sdata.2015.35
2007	32.78	129.87	literature	Kraemer et al. 2015	DOI: 10.1038/sdata.2015.35
2007	32.78	129.85	literature	Kraemer et al. 2015	DOI: 10.1038/sdata.2015.35
2007	32.78	129.86	literature	Kraemer et al. 2015	DOI: 10.1038/sdata.2015.35
2007	32.78	129.86	literature	Kraemer et al. 2015	DOI: 10.1038/sdata.2015.35
2007	32.78	129.87	literature	Kraemer et al. 2015	DOI: 10.1038/sdata.2015.35
2007	32.78	129.87	literature	Kraemer et al. 2015	DOI: 10.1038/sdata.2015.35
2007	32.78	129.87	literature	Kraemer et al. 2015	DOI: 10.1038/sdata.2015.35
2007	32.79	129.86	literature	Kraemer et al. 2015	DOI: 10.1038/sdata.2015.35
2007	32.80	129.85	literature	Kraemer et al. 2015	DOI: 10.1038/sdata.2015.35
2007	32.81	129.85	literature	Kraemer et al. 2015	DOI: 10.1038/sdata.2015.35
2007	35.63	139.70	literature	Kraemer et al. 2015	DOI: 10.1038/sdata.2015.35
2007	35.63	139.62	literature	Kraemer et al. 2015	DOI: 10.1038/sdata.2015.35
2007	35.67	139.69	literature	Kraemer et al. 2015	DOI: 10.1038/sdata.2015.35
2007	35.72	139.74	literature	Kraemer et al. 2015	DOI: 10.1038/sdata.2015.35
2011	33.25	130.466667	literature	Manni et al. 2017	DOI: 10.1371/journal.pntd.0005332
2012	35.75	140.38	literature	Kraemer et al. 2015	DOI: 10.1038/sdata.2015.35
2015	35.396822	136.692963	observation	iNaturalist	https://www.inaturalist.org/observations
2017	35.916583	139.675374	literature	Sherpa et al. 2019	https://doi.org/10.1111/mec.15071
2018	33.618774	133.718815	observation	iNaturalist	https://www.inaturalist.org/observations
NA	30.59	130.99	literature	Kraemer et al. 2015	DOI: 10.1038/sdata.2015.35
NA	32.75	129.88	literature	Kraemer et al. 2015	DOI: 10.1038/sdata.2015.35
NA	32.78	129.82	literature	Kraemer et al. 2015	DOI: 10.1038/sdata.2015.35
NA	33.25	130.2	literature	Kraemer et al. 2015	DOI: 10.1038/sdata.2015.35
NA	33.43	130.37	literature	Kraemer et al. 2015	DOI: 10.1038/sdata.2015.35
NA	34.80	134.98	literature	Kraemer et al. 2015	DOI: 10.1038/sdata.2015.35
NA	34.80	134.98	literature	Kraemer et al. 2015	DOI: 10.1038/sdata.2015.35
NA	35.37	136.62	literature	Kraemer et al. 2015	DOI: 10.1038/sdata.2015.35
NA	35.68	139.77	literature	Kraemer et al. 2015	DOI: 10.1038/sdata.2015.35
NA	35.68	139.77	literature	Kraemer et al. 2015	DOI: 10.1038/sdata.2015.35

## Sheet: China
Year	Latitude	Longitude	Data type	Dataset	Link/DOI
1973	33.03	112.58	literature	Kraemer et al. 2015	DOI: 10.1038/sdata.2015.35
1974	33.03	112.58	literature	Kraemer et al. 2015	DOI: 10.1038/sdata.2015.35
1976	24.79	121.56	literature	Kraemer et al. 2015	DOI: 10.1038/sdata.2015.35
1978	23.00	113.08	literature	Kraemer et al. 2015	DOI: 10.1038/sdata.2015.35
1979	22.94	113.44	literature	Kraemer et al. 2015	DOI: 10.1038/sdata.2015.35
1980	23.06	113.53	literature	Kraemer et al. 2015	DOI: 10.1038/sdata.2015.35
1980	23.11	113.27	literature	Kraemer et al. 2015	DOI: 10.1038/sdata.2015.35
1980	23.21	113.36	literature	Kraemer et al. 2015	DOI: 10.1038/sdata.2015.35
1981	22.33	120.36	literature	Kraemer et al. 2015	DOI: 10.1038/sdata.2015.35
1986	23.11	113.25	literature	Kraemer et al. 2015	DOI: 10.1038/sdata.2015.35
1987	30.67	104.07	literature	Kraemer et al. 2015	DOI: 10.1038/sdata.2015.35
1987	22.61	120.30	literature	Kraemer et al. 2015	DOI: 10.1038/sdata.2015.35
1987	22.63	120.35	literature	Kraemer et al. 2015	DOI: 10.1038/sdata.2015.35
1988	22.63	120.35	literature	Kraemer et al. 2015	DOI: 10.1038/sdata.2015.35
1990	29.60	103.48	literature	Kraemer et al. 2015	DOI: 10.1038/sdata.2015.35
1994	25.28	110.28	literature	Kraemer et al. 2015	DOI: 10.1038/sdata.2015.35
1996	25.00	121.50	literature	Kraemer et al. 2015	DOI: 10.1038/sdata.2015.35
1996	24.69	120.92	literature	Kraemer et al. 2015	DOI: 10.1038/sdata.2015.35
1996	24.93	121.36	literature	Kraemer et al. 2015	DOI: 10.1038/sdata.2015.35
1996	24.96	121.35	literature	Kraemer et al. 2015	DOI: 10.1038/sdata.2015.35
1997	25.00	121.50	literature	Kraemer et al. 2015	DOI: 10.1038/sdata.2015.35
1998	24.14	120.67	literature	Kraemer et al. 2015	DOI: 10.1038/sdata.2015.35
1998	19.7911	110.0244	literature	Liu et al. 2019	https://doi.org/10.1016/j.scitotenv.2019.01.301
1998	19.5622	110.0066	literature	Liu et al. 2019	https://doi.org/10.1016/j.scitotenv.2019.01.301
2001	43.68	126.21	literature	Kraemer et al. 2015	DOI: 10.1038/sdata.2015.35
2001	20.3254	110.1767	literature	Liu et al. 2019	https://doi.org/10.1016/j.scitotenv.2019.01.301
2001	27.7052	118.0035	literature	Liu et al. 2019	https://doi.org/10.1016/j.scitotenv.2019.01.301
2001	27.6574	117.9842	literature	Liu et al. 2019	https://doi.org/10.1016/j.scitotenv.2019.01.301
2002	25.08	121.38	literature	Kraemer et al. 2015	DOI: 10.1038/sdata.2015.35
2002	22.66	120.47	literature	Kraemer et al. 2015	DOI: 10.1038/sdata.2015.35
2002	25.10	105.44	literature	Kraemer et al. 2015	DOI: 10.1038/sdata.2015.35
2002	25.41	107.89	literature	Kraemer et al. 2015	DOI: 10.1038/sdata.2015.35
2002	25.98	105.67	literature	Kraemer et al. 2015	DOI: 10.1038/sdata.2015.35
2002	26.20	105.48	literature	Kraemer et al. 2015	DOI: 10.1038/sdata.2015.35
2002	26.54	106.44	literature	Kraemer et al. 2015	DOI: 10.1038/sdata.2015.35
2002	27.14	105.61	literature	Kraemer et al. 2015	DOI: 10.1038/sdata.2015.35
2002	27.24	108.92	literature	Kraemer et al. 2015	DOI: 10.1038/sdata.2015.35
2002	27.73	109.19	literature	Kraemer et al. 2015	DOI: 10.1038/sdata.2015.35
2002	27.95	107.19	literature	Kraemer et al. 2015	DOI: 10.1038/sdata.2015.35
2002	23.87	120.80	literature	Kraemer et al. 2015	DOI: 10.1038/sdata.2015.35
2002	21.5842	108.477	literature	Liu et al. 2019	https://doi.org/10.1016/j.scitotenv.2019.01.301
2002	21.5141	109.6692	literature	Liu et al. 2019	https://doi.org/10.1016/j.scitotenv.2019.01.301
2002	21.5424	107.9715	literature	Liu et al. 2019	https://doi.org/10.1016/j.scitotenv.2019.01.301
2002	21.4749	109.1027	literature	Liu et al. 2019	https://doi.org/10.1016/j.scitotenv.2019.01.301
2002	26.13502	119.56541	literature	Liu et al. 2019	https://doi.org/10.1016/j.scitotenv.2019.01.301
2002	26.30828	119.67715	literature	Liu et al. 2019	https://doi.org/10.1016/j.scitotenv.2019.01.301
2002	26.33403	119.8586	literature	Liu et al. 2019	https://doi.org/10.1016/j.scitotenv.2019.01.301
2002	26.23368	119.4576	literature	Liu et al. 2019	https://doi.org/10.1016/j.scitotenv.2019.01.301
2002	26.19627	119.53968	literature	Liu et al. 2019	https://doi.org/10.1016/j.scitotenv.2019.01.301
2002	26.34557	119.49141	literature	Liu et al. 2019	https://doi.org/10.1016/j.scitotenv.2019.01.301
2002	26.37264	119.66033	literature	Liu et al. 2019	https://doi.org/10.1016/j.scitotenv.2019.01.301
2004	30.18	121.35	literature	Kraemer et al. 2015	DOI: 10.1038/sdata.2015.35
2004	30.18	121.32	literature	Kraemer et al. 2015	DOI: 10.1038/sdata.2015.35
2004	24.091604	116.875992	preserved specimen	Global Biodiversity Information Facility	https://www.gbif.org/dataset, DOI: 10.15468/7apj8n
2004	23.899963	116.703644	preserved specimen	Global Biodiversity Information Facility	https://www.gbif.org/dataset, DOI: 10.15468/7apj8n
2004	23.899963	116.647499	preserved specimen	Global Biodiversity Information Facility	https://www.gbif.org/dataset, DOI: 10.15468/7apj8n
2004	23.822411	115.405884	preserved specimen	Global Biodiversity Information Facility	https://www.gbif.org/dataset, DOI: 10.15468/7apj8n
2004	23.469149	116.101208	preserved specimen	Global Biodiversity Information Facility	https://www.gbif.org/dataset, DOI: 10.15468/7apj8n
2004	23.40497	117.106018	preserved specimen	Global Biodiversity Information Facility	https://www.gbif.org/dataset, DOI: 10.15468/7apj8n
2004	23.33538	116.680856	preserved specimen	Global Biodiversity Information Facility	https://www.gbif.org/dataset, DOI: 10.15468/7apj8n
[truncated: 227 more rows]
