# Supplementary material for: Predicting the success of an invader: Niche shift versus niche conservatism
Source: Ecol Evol. 2019 Oct 25;9(22):12658–75. doi: 10.1002/ece3.5734 (PMC6875661; doi:10.1002/ece3.5734)
Supplement: Supplementary file 4 [file ECE3-9-12658-s004.xlsx]

## Sheet: Table S3
Table S3 Results of Genotype-Environment Analyses (GEA). Outlier loci detected by both univariate LFFM and multivariate RDA-based approaches. For each model, SNPs were considered as significantly associated with one environmental variable (LFMM one-factor models) or with environmental variation (RDA-based model) when Q-value < 0.05 (loci detected by only one method not shown). In bold: significan…
Outlier loci			Method	LFMM						RDA	Outliers SNPs
Supercontig	Locus ID	SNP position		PRS	PRJ	MTP	ISO	NPP	HF	rdadapt SNPs	Common SNPs (total detected per loci)
JXUM01S000008	1908	499732	LFMM	0.037	0.025	0.03	0.703	0.199	0.610	0.963	1 (15)
		499738	LFMM	0.016	0.011	0.028	0.247	0.298	0.625	0.834
		499740	both	0.012	0.012	0.040	0.530	0.384	0.655	<0.001
		499741	LFMM	0.012	0.012	0.020	0.278	0.297	0.651	0.851
		499746	LFMM	0.266	0.019	0.295	0.428	0.431	0.853	0.622
		499755	LFMM	0.159	0.025	0.141	0.329	0.530	0.879	0.188
		499764	LFMM	0.046	0.009	0.017	0.019	0.197	0.610	0.991
		499778	LFMM	0.277	0.020	0.234	0.290	0.403	0.818	0.395
		499780	LFMM	0.021	0.009	0.006	0.052	0.115	0.689	0.879
		499790	LFMM	0.095	0.009	0.016	0.098	0.100	0.590	1.000
		499811	LFMM	0.016	0.009	0.007	0.078	0.106	0.623	1.000
		499832	LFMM	0.025	0.011	0.037	0.485	0.322	0.657	0.826
		499835	LFMM	0.103	0.009	0.036	0.084	0.260	0.831	1.000
		499837	LFMM	0.046	0.011	0.010	0.015	0.177	0.699	1.000
		499840	LFMM	0.046	0.009	0.020	0.096	0.186	0.744	1.000
JXUM01S000095	44458	539477	both	0.395	1.000	0.006	0.043	0.322	1.000	0.024	2 (2)
		539489	both	0.037	0.957	<0.001	0.033	0.192	0.995	<0.001
JXUM01S000155	64476	195155	LFMM	0.496	0.761	0.995	0.031	0.378	0.445	0.976	0 (11)
		195159	LFMM	0.434	0.595	0.993	0.011	0.237	0.308	0.886
		195170	LFMM	0.415	0.745	0.993	0.015	0.340	0.445	0.980
		195184	LFMM	0.427	0.729	0.995	0.019	0.205	0.277	1.000
		195187	LFMM	0.613	0.865	0.995	0.021	0.348	0.480	1.000
		195189	rdadapt	0.382	0.993	0.995	0.119	0.517	0.678	<0.001
		195195	LFMM	0.496	0.915	0.995	0.044	0.234	0.470	1.000
		195217	LFMM	0.526	0.828	0.995	0.024	0.340	0.501	1.000
		195246	rdadapt	0.406	0.991	0.995	0.121	0.507	0.760	<0.001
		195249	LFMM	0.469	0.838	0.995	0.019	0.260	0.444	1.000
		195265	LFMM	0.382	0.722	0.995	0.017	0.361	0.451	1.000
JXUM01S000410	144365	304129	LFMM	0.427	0.544	0.076	<0.001	0.629	0.910	1.000	2 (14)
		304145	LFMM	0.359	0.444	0.042	<0.001	0.445	0.841	0.827
		304149	LFMM	0.424	0.544	0.061	<0.001	0.571	0.887	1.000
		304164	both	0.509	0.386	0.063	0.020	0.584	0.938	<0.001
		304166	LFMM	0.661	0.602	0.038	0.004	0.340	0.981	0.047
		304178	LFMM	0.669	0.466	0.136	<0.001	0.818	0.890	1.000
		304181	LFMM	0.720	0.458	0.172	0.001	0.675	0.879	0.354
		304198	LFMM	0.454	0.266	0.053	<0.001	0.606	0.796	1.000
		304205	LFMM	0.641	0.682	0.146	0.002	0.594	0.945	0.984
		304210	LFMM	0.732	0.646	0.182	<0.001	0.537	0.890	1.000
		304211	LFMM	0.657	0.493	0.118	<0.001	0.689	0.873	1.000
		304213	LFMM	0.688	0.525	0.081	<0.001	0.746	0.966	1.000
		304225	both	0.804	0.751	0.186	0.001	0.874	1.000	0.006
		304230	LFMM	0.835	0.676	0.234	0.001	0.851	0.942	0.014
JXUM01S000625	205060	30435	both	0.524	1.000	0.226	0.015	1.000	0.795	0.069
JXUM01S000715	64976	361078	LFMM	0.157	0.915	0.029	0.733	0.343	1.000	0.907	0 (3)
		361123	LFMM	0.177	0.922	0.033	0.739	0.378	1.000	0.994
		361138	rdadapt	0.406	1.000	0.245	0.506	0.579	1.000	0.038
JXUM01S000763	232897	40252	LFMM	0.986	1.000	0.379	0.044	0.244	1.000	1.000	0 (2)
		40317	rdadapt	0.984	0.991	0.529	0.057	0.34	0.982	0.034
JXUM01S000771	235214	61551	both	0.099	0.050	0.755	0.94	0.537	0.162	0.044	1 (1)
JXUM01S001117	318305	23298	LFMM	0.734	0.909	0.102	0.704	0.011	0.117	0.250	1 (10)
		23307	LFMM	0.968	0.871	0.360	1.000	0.012	0.108	0.740
		23343	LFMM	0.858	0.888	0.172	0.935	0.036	0.108	0.830
		23349	LFMM	0.721	0.871	0.074	0.737	0.004	0.108	1.000
		23379	LFMM	0.901	0.864	0.260	0.984	0.010	0.108	0.680
		23384	LFMM	0.868	0.818	0.122	0.672	0.015	0.117	0.812
		23403	LFMM	0.765	0.808	0.194	0.945	0.025	0.213	1.000
		23418	LFMM	0.766	0.736	0.184	0.946	0.030	0.162	0.961
		23442	LFMM	0.727	0.891	0.068	0.720	0.004	0.117	1.000
		23481	both	0.769	0.670	0.269	1.000	0.011	0.117	0.044
JXUM01S001159	322006	165146	LFMM	0.493	0.386	0.014	0.015	0.517	1.000	0.479	2 (4)
		165181	rdadapt	0.766	0.421	0.112	0.057	0.792	0.991	0.016
		165202	both	0.562	0.458	0.035	0.031	0.548	0.999	<0.001
		165212	both	0.566	0.457	0.034	0.032	0.570	0.999	<0.001
JXUM01S001412	367599	222955	LFMM	0.380	0.037	0.556	1.000	0.911	0.483	0.822	1 (7)
		222970	LFMM	0.427	0.043	0.511	1.000	0.896	0.657	1.000
		223015	both	0.244	0.019	0.518	1.000	0.852	0.444	<0.001
		223030	LFMM	0.382	0.036	0.710	1.000	0.972	0.445	0.929
		223033	rdadapt	0.466	0.337	0.430	1.000	1.000	0.870	0.015
		223042	LFMM	0.334	0.025	0.684	1.000	0.928	0.445	0.740
		223045	rdadapt	0.220	0.114	0.304	1.000	0.987	0.493	<0.001
JXUM01S002618	561198	23932	both	0.986	0.024	0.998	0.868	1.000	0.462	0.015	1 (1)
JXUM01S002886	593329	184465	LFMM	0.816	1.000	0.266	0.004	0.342	1.000	1.000	2 (10)
		184471	LFMM	0.700	1.000	0.154	0.021	0.373	1.000	0.253
		184498	both	0.727	0.928	0.235	0.015	0.201	1.000	<0.001
		184504	LFMM	0.695	0.996	0.174	0.005	0.212	1.000	1.000
		184527	LFMM	0.667	1.000	0.248	0.037	0.418	1.000	0.926
		184528	LFMM	0.721	1.000	0.389	0.005	0.297	1.000	0.224
		184529	both	0.685	0.923	0.222	0.016	0.205	1.000	0.009
		184535	LFMM	0.717	0.977	0.231	0.021	0.297	1.000	0.106
		184537	LFMM	0.830	1.000	0.612	0.017	0.297	1.000	0.202
		184549	LFMM	0.816	0.991	0.289	0.013	0.322	1.000	1.000
JXUM01S003440	650454	96034	rdadapt	0.717	0.077	0.995	0.780	0.792	0.117	0.002	0 (21)
		96044	rdadapt	0.602	0.149	0.995	1.000	0.57	0.238	0.017
		96052	LFMM	0.473	0.036	0.993	1.000	0.523	0.286	1.000
		96053	LFMM	0.410	0.009	0.989	1.000	0.637	0.115	1.000
		96054	LFMM	0.406	0.011	0.989	1.000	0.667	0.133	1.000
		96068	LFMM	0.308	0.025	0.823	0.946	0.372	0.108	1.000
		96069	LFMM	0.363	0.024	0.995	1.000	0.671	0.309	0.274
		96084	LFMM	0.382	0.011	0.993	1.000	0.584	0.112	1.000
		96085	LFMM	0.242	0.019	0.938	1.000	0.534	0.117	1.000
		96099	LFMM	0.348	0.025	0.986	1.000	0.517	0.213	1.000
		96112	LFMM	0.313	0.026	0.826	0.947	0.373	0.108	1.000
		96113	LFMM	0.395	0.044	0.993	1.000	0.431	0.240	1.000
		96116	rdadapt	0.406	0.095	0.854	1.000	0.372	0.203	0.008
		96124	LFMM	0.283	0.032	0.727	0.834	0.340	0.108	1.000
		96130	LFMM	0.545	0.019	0.995	1.000	0.523	0.108	1.000
		96133	LFMM	0.334	0.013	0.995	1.000	0.517	0.238	0.161
		96134	LFMM	0.273	0.019	0.959	1.000	0.579	0.117	1.000
		96136	LFMM	0.298	0.019	0.969	1.000	0.589	0.120	1.000
		96138	LFMM	0.308	0.019	0.926	1.000	0.491	0.138	0.947
		96141	LFMM	0.421	0.013	0.993	1.000	0.390	0.108	1.000
		96148	LFMM	0.274	0.036	0.993	1.000	0.446	0.240	0.192
JXUM01S004010	709751	142549	both	0.558	0.05	0.931	1.000	0.768	0.108	0.004	1 (1)
JXUM01S004273	733783	12406	rdadapt	0.986	0.883	0.995	0.892	1.000	1.000	<0.001	1 (2)
		12419	both	0.849	0.026	0.993	1.000	0.889	0.767	<0.001
JXUM01S004403	748588	112757	LFMM	0.334	1.000	0.006	0.01	0.342	0.841	0.773	1 (7)
		112760	LFMM	0.382	1.000	0.014	0.004	0.461	0.606	1.000
		112772	LFMM	0.584	1.000	0.032	0.016	0.631	0.61	0.775
		112776	LFMM	0.469	1.000	0.020	0.005	0.584	0.606	1.000
		112820	LFMM	0.438	1.000	0.020	0.005	0.528	0.645	1.000
		112864	both	0.496	1.000	0.029	0.073	0.616	0.89	<0.001
		112896	LFMM	0.292	1.000	0.008	0.004	0.322	0.806	0.569
JXUM01S005447	555724	101373	rdadapt	0.696	0.909	0.432	1.000	1.000	0.964	0.012	0 (9)
		101376	LFMM	0.120	0.676	0.035	1.000	1.000	0.916	0.817
		101382	rdadapt	0.421	0.930	0.183	0.877	1.000	0.999	0.008
		101421	LFMM	0.143	0.958	0.016	1.000	0.988	0.999	0.595
		101424	rdadapt	0.717	0.952	0.355	1.000	1.000	0.924	0.019
		101442	rdadapt	0.766	1.000	0.245	1.000	1.000	1.000	0.001
		101445	LFMM	0.188	0.923	0.025	1.000	1.000	1.000	0.479
		101487	rdadapt	0.421	1.000	0.093	1.000	1.000	1.000	0.011
		101505	rdadapt	0.748	1.000	0.370	1.000	1.000	0.942	0.011
JXUM01S008008	962999	39864	rdadapt	0.986	0.914	0.995	0.403	0.952	0.991	0.019	0 (5)
		39867	rdadapt	0.986	1.000	0.995	0.740	0.987	0.965	0.012
		39894	rdadapt	0.987	1.000	0.995	0.572	0.919	0.969	<0.001
		39903	LFMM	0.987	0.595	0.995	0.014	0.700	0.989	0.740
		39945	rdadapt	0.986	0.909	0.993	0.138	0.77	0.863	0.031
JXUM01S011057	1043358	9681	LFMM	0.564	0.737	0.044	1.000	0.589	0.899	0.861	0 (3)
		9742	rdadapt	0.804	1.000	0.493	1.000	0.656	1.000	<0.001
		9769	rdadapt	0.836	0.593	0.208	0.982	0.803	0.747	0.001
JXUM01S011360	1049066	17689	LFMM	0.641	0.016	0.995	1.000	0.683	0.122	0.578	2 (4)
		17710	LFMM	0.469	0.009	0.995	1.000	0.668	0.108	1.000
		17728	both	0.378	0.009	0.995	1.000	0.517	0.114	<0.001
		17734	both	0.406	0.009	0.995	1.000	0.647	0.115	<0.001
